# Supplementary material for: The integrated stress response induces R-loops and hinders replication fork progression
Source: Cell Death Dis. 2020 Jul 16;11(7):538. doi: 10.1038/s41419-020-2727-2 (PMC7366693; doi:10.1038/s41419-020-2727-2)
Supplement: Supplementary file 9 — Dataset 1: Supplementary table 1 - Fiber assay summary [file 41419_2020_2727_MOESM9_ESM.xlsx]

## Sheet: Figure 1
Fig. 1 G	DMSO	Thap
Number of fibers	169	178
Median	1.32	0.7
Mean	1.395	0.7367
Std. Deviation	0.4341	0.2653
Fig. 1 K	DMSO	BEPP
Number of fibers	170	173
Median	1.325	0.69
Mean	1.363	0.7034
Std. Deviation	0.3527	0.2425
Fig. 1 L	DMSO	Sephin
Number of fibers	181	157
Median	1.55	0.89
Mean	1.633	0.8941
Std. Deviation	0.4981	0.2945

## Sheet: Figure 2
Fig. 2 F	(-)ISRIB DMSO	(+)ISRIB DMSO	(-)ISRIB Thap	(+)ISRIB Thap
Number of fibers	305	270	185	229
Median	1.13	0.985	0.5	0.99
Mean	1.186	1.058	0.5541	1.036
Std. Deviation	0.4614	0.5446	0.2616	0.4513
Fig. 2 G	(-)ISRIB DMSO	(+)ISRIB DMSO	(-)ISRIB Sephin	(+)ISRIB Sephin
Number of fibers	178	195	203	191
Median	1.4	1.27	0.96	1.08
Mean	1.426	1.384	0.9912	1.109
Std. Deviation	0.6558	0.6369	0.4697	0.4197
Fig. 2 H	(-)ISRIB DMSO	(+)ISRIB DMSO	(-)ISRIB BEPP	(+)ISRIB BEPP
Number of fibers	178	195	298	198
Median	1.4	1.27	0.74	1.265
Mean	1.426	1.384	0.8185	1.331
Std. Deviation	0.6558	0.6369	0.4286	0.5983

## Sheet: Figure 4
Fig. 4 D	(-) RNaseH1 DMSO	(+) wt RNaseH1 DMSO	(+) mut RNaseH1 DMSO	(-) RNaseH1 Thap	(+) wt RNaseH1 Thap	(+) mut RNaseH1 Thap
Number of fibers	168	181	175	227	203	179
Median	1.115	1.11	1.09	0.6	0.95	0.5
Mean	1.15	1.147	1.141	0.6367	0.9696	0.526
Std. Deviation	0.3205	0.3361	0.3328	0.2712	0.3173	0.2009

## Sheet: Figure 5
Fig. 5 E	(-) cdk9 i DMSO	(+) DRB DMSO	(+) LDC DMSO	(-) cdk9 i Thap	(+) DRB Thap	(+) LDC Thap
Number of fibers	176	208	177	202	198	195
Median	1.37	1.33	1.38	0.615	1.045	1.06
Mean	1.383	1.364	1.425	0.6532	1.103	1.124
Std. Deviation	0.3531	0.4634	0.366	0.2604	0.4275	0.374
Fig. 5 F	(-) cdk9 i DMSO	(+) DRB DMSO	(+) LDC DMSO	(-) cdk9 i BEPP	(+) DRB BEPP	(+) LDC BEPP
Number of fibers	169	184	168	181	173	153
Median	1.56	1.48	1.5	0.92	1.43	1.52
Mean	1.664	1.502	1.574	0.9702	1.495	1.525
Std. Deviation	0.5596	0.3856	0.4326	0.4164	0.4526	0.4205

## Sheet: Figure 6
Fig. 6 F	(-) H2A DMSO	(+) H2A DMSO	(-) H2A Thap	(+) H2A Thap
Number of fibers	114	163	165	168
Median	1.15	1.11	0.61	1.18
Mean	1.244	1.122	0.6267	1.175
Std. Deviation	0.4504	0.3259	0.2506	0.4354
Fig. 6 G	(-) H2A DMSO	(+) H2A DMSO	(-) H2A BEPP	(+) H2A BEPP
Number of fibers	109	131	138	141
Median	1.47	1.37	0.885	1.3
Mean	1.48	1.41	0.8592	1.358
Std. Deviation	0.3929	0.3518	0.3138	0.486

## Sheet: Figure 7
Fig. 7 H	(-) RNaseH1 EtOH	(+) wt RNaseH1 EtOH	(+) mut RNaseH1 EtOH	(-) RNaseH1 CHX	(+) wt RNaseH1 CHX	(+) mut RNaseH1 CHX
Number of fibers	138	134	122	129	172	173
Median	1.415	1.25	1.405	0.48	0.595	0.49
Mean	1.465	1.276	1.422	0.5108	0.6521	0.5023
Std. Deviation	0.4277	0.4123	0.4753	0.2086	0.3126	0.2101
Fig. 7 I	(-) RNaseH1 siCtrl	(+) wt RNaseH1 siCtrl	(+) mut RNaseH1 siCtrl	(-) RNaseH1 siSLBP	(+) wt RNaseH1 siSLBP	(+) mut RNaseH1 siSLBP
Number of fibers	213	120	157	200	108	182
Median	1.4	1.47	1.35	0.58	1.395	0.51
Mean	1.465	1.492	1.365	0.6363	1.448	0.621
Std. Deviation	0.4894	0.3911	0.3926	0.3283	0.4578	0.3636
