# Supplementary material for: The integrated stress response induces R-loops and hinders replication fork progression
Source: Cell Death Dis. 2020 Jul 16;11(7):538. doi: 10.1038/s41419-020-2727-2 (PMC7366693; doi:10.1038/s41419-020-2727-2)
Supplement: Supplementary file 10 — Dataset 2: Supplementary table 2: fiber assay raw data [file 41419_2020_2727_MOESM10_ESM.xlsx]

## Sheet: Fig 1G DMSO 
		Area	Mean	Min	Max	Length		values		CldU+ IdU	CldU only	IdU only	Ratio C/I	Ratio I/C		CldU um	CldU kb	CldU kb/min			IdU um	IdU kb	IdU kb/min				Total um	Total kb	Total kb/min
1	1	309	49.51	18.03	130.573	308.691		308.691		308.691	71.589	237.102	1.50967	3.31199	0.301933	12.5595	32.529	1.0843			41.5968	107.736	1.7956				54.1563	140.265	1.5585
2	1	72	48.896	14.935	177.298	71.589		71.589
3	1	333	62.851	19	164.138	332.983		332.983		332.983	111.732	221.251	2.52501	1.98019	0.505001	19.6021	50.7695	1.69232			38.816	100.533	1.67556				58.4181	151.303	1.68114
4	1	112	33.846	14.591	146.367	111.732		111.732
5	1	192	82.478	19.238	173.233	191.128		191.128		191.128	43.909	147.219	1.49128	3.35282	0.298256	7.70333	19.9516	0.665054			25.8279	66.8942	1.1149				33.5312	86.8459	0.964954
6	1	44	43.964	15.333	73.936	43.909		43.909
7	1	237	49.117	15.48	179.33	236.677		236.677		236.677	84.024	152.653	2.75212	1.81678	0.550425	14.7411	38.1793	1.27264			26.7812	69.3634	1.15606				41.5223	107.543	1.19492
8	1	85	61.495	23.562	132.113	84.024		84.024
9	1	335	43.532	13.252	122.363	334.525		334.525		334.525	117.953	216.572	2.72318	1.83609	0.544636	20.6935	53.5962	1.78654			37.9951	98.4073	1.64012				58.6886	152.003	1.68893
10	1	118	49.688	17.667	138.547	117.953		117.953
11	1	282	76.263	17.365	206.433	281.214		281.214		281.214	89.359	191.855	2.32882	2.14701	0.465763	15.677	40.6035	1.35345			33.6588	87.1762	1.45294				49.3358	127.78	1.41977
12	1	90	80.729	25.234	234.093	89.359		89.359
13	1	305	37.794	17.107	170.887	304.237		304.237		304.237	114.769	189.468	3.02872	1.65086	0.605743	20.1349	52.1494	1.73831			33.24	86.0916	1.43486				53.3749	138.241	1.53601
14	1	115	40.27	16.154	92.059	114.769		114.769
15	2	442	49.349	1.579	138.203	441.056		441.056		441.056	127.914	313.142	2.04243	2.44807	0.408486	22.4411	58.1223	1.93741			54.9372	142.287	2.37146				77.3782	200.41	2.22677
16	2	128	46.271	12.164	145.779	127.914		127.914
17	3	303	55.786	10.487	248.88	302.764		302.764		302.764	85.866	216.898	1.97941	2.52601	0.395882	15.0642	39.0163	1.30054			38.0523	98.5554	1.64259				53.1165	137.572	1.52857
18	3	86	74.081	19.853	250.667	85.866		85.866
19	3	352	94.225	18.182	246.743	351.411		351.411		351.411	116.108	235.303	2.4672	2.02659	0.49344	20.3698	52.7578	1.75859			41.2812	106.918	1.78197				61.6511	159.676	1.77418
20	3	117	42.338	23.167	90.777	116.108		116.108
21	3	394	108.457	20.626	254.471	393.309		393.309		393.309	191.314	201.995	4.73561	1.05583	0.947122	33.5639	86.9304	2.89768			35.4377	91.7837	1.52973				69.0016	178.714	1.98571
22	3	192	112.568	22.242	228.947	191.314		191.314
23	3	316	84.225	12.521	246.801	315.945		315.945		315.945	119.821	196.124	3.05473	1.63681	0.610945	21.0212	54.445	1.81483			34.4077	89.116	1.48527				55.4289	143.561	1.59512
24	3	120	42.968	15.396	237.1	119.821		119.821
25	4	172	62.586	6.3	118.649	172.245		172.245		172.245	52.802	119.443	2.21034	2.26209	0.442069	9.26351	23.9925	0.79975			20.9549	54.2732	0.904554				30.2184	78.2657	0.869619
26	4	53	27.527	8.55	96.474	52.802		52.802
27	4	213	15.82	5.715	63.499	212.191		212.191		212.191	75.06	137.131	2.7368	1.82695	0.54736	13.1684	34.1062	1.13687			24.0581	62.3104	1.03851				37.2265	96.4166	1.0713
28	4	76	11	4.747	21.964	75.06		75.06
29	4	151	35.87	4.389	94.354	150.987		150.987		150.987	73.239	77.748	4.71002	1.06157	0.942005	12.8489	33.2788	1.10929			13.64	35.3276	0.588793				26.4889	68.6064	0.762293
30	4	74	16.037	3.881	66.55	73.239		73.239
31	4	213	51.723	7.133	127.792	212.09		212.09		212.09	80.411	131.679	3.0533	1.63757	0.610659	14.1072	36.5376	1.21792			23.1016	59.8331	0.997218				37.2088	96.3707	1.07079
32	4	81	27.43	8.199	50.528	80.411		80.411
33	4	172	58.756	5.529	142.264	171.563		171.563		171.563	60.415	111.148	2.71777	1.83974	0.543555	10.5991	27.4517	0.915058			19.4996	50.5041	0.841735				30.0988	77.9558	0.866176
34	4	61	18.127	5.97	30.277	60.415		60.415
35	4	186	29.596	3.233	113.739	185.327		185.327		185.327	39.812	145.515	1.36797	3.65505	0.273594	6.98456	18.09	0.603			25.5289	66.12	1.102				32.5135	84.21	0.935667
36	4	40	11.482	2.528	50.832	39.812		39.812
37	5	314	92.519	25.723	227.508	313.677		313.677		313.677	104.561	209.116	2.50007	1.99994	0.500014	18.344	47.5111	1.5837			36.687	95.0194	1.58366				55.0311	142.53	1.58367
38	5	105	51.561	32.712	134.18	104.561		104.561
39	5	412	41.921	11.213	173.544	411.203		411.203		411.203	86.093	325.11	1.32406	3.77627	0.264812	15.104	39.1195	1.30398			57.0368	147.725	2.46209				72.1409	186.845	2.07605
40	5	87	36.209	20.294	92.816	86.093		86.093
41	5	345	45.794	14.274	156.969	344.224		344.224		344.224	107.517	236.707	2.2711	2.20158	0.45422	18.8626	48.8542	1.62847			41.5275	107.556	1.79261				60.3902	156.411	1.7379
42	5	108	107.282	48.019	230.718	107.517		107.517
43	5	373	61.162	26.319	224.204	372.109		372.109		372.109	102.069	270.04	1.88989	2.64566	0.377977	17.9068	46.3787	1.54596			47.3754	122.702	2.04504				65.2823	169.081	1.87868
44	5	103	58.16	26.574	175.057	102.069		102.069
45	5	186	91.631	26.644	211.017	185.658		185.658		185.658	67.067	118.591	2.82766	1.76825	0.565532	11.7661	30.4743	1.01581			20.8054	53.8861	0.898101				32.5716	84.3604	0.937338
46	5	68	53.24	27.356	139.209	67.067		67.067
47	5	194	37.718	13.948	137.784	193.941		193.941		193.941	73.389	120.552	3.04387	1.64264	0.608775	12.8753	33.3469	1.11156			21.1495	54.7771	0.912952				34.0247	88.1241	0.979156
48	5	74	31.06	14.386	79.942	73.389		73.389
49	6	210	36.393	13.127	206.141	209.678		209.678		209.678	86.052	123.626	3.48034	1.43664	0.696067	15.0968	39.1008	1.30336			21.6888	56.1739	0.936232				36.7856	95.2747	1.05861
50	6	87	50.725	14.667	192.771	86.052		86.052
51	6	224	51.626	10.122	192.604	223.094		223.094		223.094	90.202	132.892	3.39381	1.47327	0.678762	15.8249	40.9865	1.36622			23.3144	60.3843	1.0064				39.1393	101.371	1.12634
52	6	91	21.293	8.56	119.797	90.202		90.202
53	6	180	75.711	2.757	183.604	179.622		179.622		179.622	65	114.622	2.83541	1.76342	0.567081	11.4035	29.5351	0.984503			20.1091	52.0826	0.868044				31.5126	81.6177	0.906864
54	6	66	60.039	19	99.153	65		65
55	6	198	64.414	7.027	225.989	198.308		198.308		198.308	65.192	133.116	2.44869	2.04191	0.489738	11.4372	29.6223	0.987411			23.3537	60.486	1.0081				34.7909	90.1084	1.0012
56	6	66	19.737	7.333	32.028	65.192		65.192
57	6	245	84.562	8.233	204.881	244.617		244.617		244.617	69.893	174.724	2.0001	2.49988	0.400019	12.2619	31.7584	1.05861			30.6533	79.3921	1.3232				42.9153	111.151	1.23501
58	6	70	22.366	7.041	131.617	69.893		69.893
59	7	378	99.903	17.405	233.184	377.809		377.809		377.809	115.572	262.237	2.20358	2.26904	0.440716	20.2758	52.5143	1.75048			46.0065	119.157	1.98595				66.2823	171.671	1.90746
60	7	116	22.141	8.523	80.278	115.572		115.572
61	7	542	85.169	6.152	250.158	541.499		541.499		541.499	71.47	470.029	0.760272	6.57659	0.152054	12.5386	32.475	1.0825			82.4612	213.575	3.55958				94.9998	246.05	2.73388
62	7	72	53.904	24.733	86.627	71.47		71.47
63	7	242	90.174	21.589	250.364	241.085		241.085		241.085	80.604	160.481	2.51133	1.99098	0.502265	14.1411	36.6253	1.22084			28.1546	72.9203	1.21534				42.2956	109.546	1.21717
64	7	81	37.668	21.389	54.564	80.604		80.604
65	7	281	122.709	23	255	280.199		280.199		280.199	101.597	178.602	2.84423	1.75795	0.568846	17.824	46.1643	1.53881			31.3337	81.1542	1.35257				49.1577	127.318	1.41465
66	7	102	118.016	20.144	237.522	101.597		101.597
67	7	347	51.78	15.192	254.155	346.919		346.919		346.919	118.296	228.623	2.58714	1.93264	0.517428	20.7537	53.752	1.79173			40.1093	103.883	1.73138				60.863	157.635	1.7515
68	7	119	67.256	18.979	200.438	118.296		118.296
69	7	253	169.173	28.71	255	252.81		252.81		252.81	94.705	158.105	2.995	1.66945	0.599001	16.6149	43.0326	1.43442			27.7377	71.8407	1.19734				44.3526	114.873	1.27637
70	7	95	102.473	20.253	218.005	94.705		94.705
71	7	265	65.984	17.737	255	264.169		264.169		264.169	92.655	171.514	2.70109	1.8511	0.540218	16.2553	42.1011	1.40337			30.0902	77.9336	1.29889				46.3454	120.035	1.33372
72	7	93	160.795	23.511	224.611	92.655		92.655
73	7	274	37.314	2.612	238.483	273.576		273.576		273.576	69.57	204.006	1.7051	2.93238	0.341019	12.2053	31.6116	1.05372			35.7905	92.6975	1.54496				47.9958	124.309	1.38121
74	7	70	19.439	1.989	46.818	69.57		69.57
75	7	340	56.324	23.067	208.707	339.391		339.391		339.391	142.302	197.089	3.61009	1.38501	0.722019	24.9653	64.66	2.15533			34.577	89.5545	1.49257				59.5423	154.215	1.71349
76	7	143	83.889	23.661	250.333	142.302		142.302
77	7	166	39.506	19.619	71.65	165.94		165.94		165.94	41.437	124.503	1.6641	3.00463	0.332819	7.26965	18.8284	0.627613			21.8426	56.5724	0.942874				29.1123	75.4008	0.837787
78	7	42	24.447	7.95	42.333	41.437		41.437
79	7	217	48.399	18.103	121.065	217.082		217.082		217.082	68.066	149.016	2.28385	2.18929	0.45677	11.9414	30.9282	1.03094			26.1432	67.7108	1.12851				38.0846	98.639	1.09599
80	7	69	40.43	20.176	70.251	68.066		68.066
81	8	309	81.635	17.922	250.352	308.629		308.629		308.629	78.104	230.525	1.69405	2.95151	0.338809	13.7025	35.4894	1.18298			40.443	104.747	1.74579				54.1454	140.237	1.55819
82	8	79	75.814	23.753	147.275	78.104		78.104
83	8	372	21.374	7.039	123.952	371.383		371.383		371.383	94.085	277.298	1.69646	2.94731	0.339292	16.5061	42.7509	1.42503			48.6488	126	2.10001				65.1549	168.751	1.87501
84	8	95	41.935	13.215	138.304	94.085		94.085
85	8	218	71.194	8.333	229.151	217.924		217.924		217.924	68.071	149.853	2.27126	2.20142	0.454252	11.9423	30.9305	1.03102			26.29	68.0911	1.13485				38.2323	99.0216	1.10024
86	8	69	39.714	10	84.684	68.071		68.071
87	8	292	22.596	2.316	139.336	291.415		291.415		291.415	94.34	197.075	2.39351	2.08899	0.478701	16.5509	42.8668	1.42889			34.5746	89.5481	1.49247				51.1254	132.415	1.47128
88	8	95	30.882	6.972	93.791	94.34		94.34
89	8	326	45.997	15.581	248.818	325.406		325.406		325.406	94.868	230.538	2.05753	2.43009	0.411507	16.6435	43.1067	1.43689			40.4453	104.753	1.74589				57.0888	147.86	1.64289
90	8	95	36.64	18.217	127.031	94.868		94.868
91	8	231	102.418	15.667	248.138	230.326		230.326		230.326	71.309	159.017	2.24218	2.22997	0.448436	12.5104	32.4018	1.08006			27.8977	72.2551	1.20425				40.4081	104.657	1.16285
92	8	72	52.169	19.166	127.715	71.309		71.309
93	8	274	64.996	19.209	246.803	273.792		273.792		273.792	98.615	175.177	2.81472	1.77637	0.562945	17.3009	44.8093	1.49364			30.7328	79.598	1.32663				48.0337	124.407	1.3823
94	8	99	49.621	23.547	172.55	98.615		98.615
95	8	344	74.772	18.863	193.983	343.541		343.541		343.541	125.419	218.122	2.87497	1.73915	0.574995	22.0033	56.9886	1.89962			38.267	99.1116	1.65186				60.2704	156.1	1.73445
96	8	126	47.518	10.79	255	125.419		125.419
97	8	311	73.119	21.039	218.042	310.258		310.258		310.258	94.34	215.918	2.18463	2.28872	0.436925	16.5509	42.8668	1.42889			37.8804	98.1101	1.63517				54.4312	140.977	1.56641
98	8	95	42.737	23.214	128.649	94.34		94.34
99	8	365	38.164	18.135	124.472	364.856		364.856		364.856	116.181	248.675	2.336	2.14041	0.4672	20.3826	52.791	1.7597			43.6272	112.994	1.88324				64.0098	165.785	1.84206
100	8	117	53.574	18.213	168.095	116.181		116.181
101	8	249	61.431	13.987	188.477	248.05		248.05		248.05	75.611	172.439	2.1924	2.28061	0.43848	13.2651	34.3566	1.14522			30.2525	78.3539	1.3059				43.5175	112.71	1.25234
102	8	76	87.515	36.639	131.415	75.611		75.611
103	8	301	53.379	12.736	179.412	300.421		300.421		300.421	113.159	187.262	3.02141	1.65486	0.604282	19.8525	51.4179	1.71393			32.853	85.0892	1.41815				52.7054	136.507	1.51675
104	8	114	81.135	26.207	157.505	113.159		113.159
105	8	233	68.475	20.296	232.311	232.123		232.123		232.123	77.929	154.194	2.52698	1.97865	0.505396	13.6718	35.4098	1.18033			27.0516	70.0636	1.16773				40.7233	105.473	1.17193
106	8	78	67.79	23.579	192.465	77.929		77.929
107	8	190	50.923	11.274	132.344	189.56		189.56		189.56	52.393	137.167	1.90983	2.61804	0.381965	9.19175	23.8066	0.793555			24.0644	62.3268	1.03878				33.2561	86.1334	0.957038
108	8	53	40.835	25.572	141.274	52.393		52.393
109	8	178	48.11	11.87	175.78	177.609		177.609		189.56	52.393	137.167	1.90983	2.61804	0.381965	9.19175	23.8066	0.793555			24.0644	62.3268	1.03878				31.1595	80.703	0.8967
110	8	46	79.205	11.7	255	45.277		45.277
111	9	231	10.753	0.325	56.596	230.673		230.673		230.673	72.567	158.106	2.29488	2.17876	0.458977	12.7311	32.9734	1.09911			27.7379	71.8411	1.19735				40.4689	104.815	1.16461
112	9	73	8.601	1.428	25.127	72.567		72.567
113	9	239	19.297	1.791	144.461	238.91		238.91		238.91	86.77	152.14	2.85165	1.75337	0.57033	15.2228	39.4271	1.31424			26.6912	69.1303	1.15217				41.914	108.557	1.20619
114	9	87	24.823	3.273	148.433	86.77		86.77
115	9	258	39.471	6.03	161.194	257.891		257.891		257.891	85.276	172.615	2.47012	2.02419	0.494024	14.9607	38.7482	1.29161			30.2833	78.4338	1.30723				45.244	117.182	1.30202
116	9	86	49.948	6.162	143.18	85.276		85.276
117	9	347	34.801	9.889	200.206	346.902		346.902		346.902	70.214	276.688	1.26883	3.94064	0.253766	12.3182	31.9043	1.06348			48.5418	125.723	2.09539				60.86	157.627	1.75142
118	9	71	11.579	5.667	36.304	70.214		70.214
119	9	263	40.271	6.051	212.322	262.682		262.682		262.682	78.39	184.292	2.12679	2.35096	0.425358	13.7526	35.6193	1.18731			32.3319	83.7397	1.39566				46.0846	119.359	1.32621
120	9	79	78.646	9.848	162.437	78.39		78.39
121	9	351	38.883	5.348	226.735	350.796		350.796		350.796	94.021	256.775	1.83081	2.73104	0.366161	16.4949	42.7218	1.42406			45.0482	116.675	1.94458				61.5432	159.397	1.77108
122	9	95	23.86	6.645	83.351	94.021		94.021
123	9	294	28.067	6.766	144.053	293.777		293.777		293.777	117.835	175.942	3.34869	1.49312	0.669738	20.6728	53.5426	1.78475			30.867	79.9456	1.33243				51.5398	133.488	1.4832
124	9	118	58.847	8.333	220.573	117.835		117.835
125	9	289	54.12	12.842	197.799	288.461		288.461		288.461	84.971	203.49	2.08784	2.39482	0.417568	14.9072	38.6096	1.28699			35.7	92.463	1.54105				50.6072	131.073	1.45636
126	9	85	14.99	6.982	23.461	84.971		84.971
127	9	246	58.138	6.951	231.751	245.524		245.524		245.524	55.471	190.053	1.45936	3.42617	0.291871	9.73175	25.2052	0.840175			33.3426	86.3574	1.43929				43.0744	111.563	1.23959
128	9	56	12.606	3.988	44.692	55.471		55.471
129	9	219	44.237	7.133	223.615	218.753		218.753		218.753	98.717	120.036	4.11197	1.21596	0.822395	17.3188	44.8556	1.49519			21.0589	54.5427	0.909045				38.3777	99.3983	1.10443
130	9	99	34.095	7.178	146.271	98.717		98.717
131	9	309	49.889	7.667	221.206	308.385		308.385		308.385	83.648	224.737	1.86102	2.6867	0.372204	14.6751	38.0085	1.26695			39.4275	102.117	1.70196				54.1026	140.126	1.55695
132	9	84	19.109	7.532	105.685	83.648		83.648
133	9	196	35.683	5.654	163.008	195.256		195.256		195.256	63.921	131.335	2.43351	2.05465	0.486702	11.2142	29.0448	0.96816			23.0412	59.6768	0.994613				34.2554	88.7216	0.985795
134	9	64	21.139	7.416	77.899	63.921		63.921
135	10	234	7.54	0.84	25.304	233.206		233.206		233.206	67.268	165.938	2.0269	2.46682	0.40538	11.8014	30.5656	1.01885			29.1119	75.3999	1.25666				40.9133	105.966	1.17739
136	10	68	8.366	0.667	35.5	67.268		67.268
137	10	210	41.298	7.828	188.974	209.745		209.745		209.745	48.301	161.444	1.49591	3.34246	0.299181	8.47386	21.9473	0.731577			28.3235	73.3579	1.22263				36.7974	95.3052	1.05895
138	10	49	14.311	3.791	37.325	48.301		48.301
139	10	295	14.839	4.882	56.703	294.551		294.551		294.551	101.833	192.718	2.64202	1.89249	0.528404	17.8654	46.2715	1.54238			33.8102	87.5684	1.45947				51.6756	133.84	1.48711
140	10	102	11.649	4.743	28.283	101.833		101.833
141	10	297	45.149	4.858	180.312	296.705		296.705		296.705	65.742	230.963	1.42321	3.51317	0.284643	11.5337	29.8722	0.995741			40.5198	104.946	1.74911				52.0535	134.819	1.49798
142	10	66	37.494	18.155	81.928	65.742		65.742
143	10	244	75.691	7.333	238.445	243.658		243.658		243.658	57.28	186.378	1.53666	3.25381	0.307332	10.0491	26.0272	0.867574			32.6979	84.6875	1.41146				42.747	110.715	1.23016
144	10	58	45.746	2.922	171.132	57.28		57.28
145	10	313	63.512	5.38	220.467	312.541		312.541		312.541	107.517	205.024	2.62206	1.9069	0.524412	18.8626	48.8542	1.62847			35.9691	93.16	1.55267				54.8318	142.014	1.57794
146	10	108	55.58	7.475	183.29	107.517		107.517
147	10	252	23.463	8.007	75.204	251.734		251.734		251.734	86.954	164.78	2.63849	1.89502	0.527698	15.2551	39.5107	1.31702			28.9088	74.8737	1.2479				44.1639	114.384	1.27094
148	10	87	31.217	7.333	191.333	86.954		86.954
149	10	361	86.109	7.517	217.163	360.285		360.285		360.285	89.376	270.909	1.64956	3.03112	0.329912	15.68	40.6112	1.35371			47.5279	123.097	2.05162				63.2079	163.708	1.81898
150	10	90	51.923	5.103	112.769	89.376		89.376
151	10	217	73.448	10.903	251.544	216.375		216.375		216.375	46.174	170.201	1.35646	3.68608	0.271291	8.1007	20.9808	0.699361			29.8598	77.3369	1.28895				37.9605	98.3178	1.09242
152	10	47	89.708	15.667	193.194	46.174		46.174
153	10	318	27.045	10.447	155.204	317.2		317.2		317.2	77.698	239.502	1.62207	3.08247	0.324415	13.6312	35.3049	1.17683			42.0179	108.826	1.81377				55.6491	144.131	1.60146
154	10	78	35.715	15.295	113.956	77.698		77.698
155	10	331	83.112	18.389	247.649	330.46		330.46		330.46	131.605	198.855	3.30907	1.511	0.661814	23.0886	59.7995	1.99332			34.8868	90.3569	1.50595				57.9754	150.156	1.6684
156	10	132	83.768	17.515	228.56	131.605		131.605
157	10	298	59.779	6.841	209.661	297.741		297.741		297.741	82.801	214.94	1.92614	2.59586	0.385228	14.5265	37.6236	1.25412			37.7088	97.6657	1.62776				52.2353	135.289	1.50321
158	10	83	18.502	7.22	33.354	82.801		82.801
159	10	225	57.306	7.756	197.031	224.827		224.827		224.827	72.863	151.964	2.39738	2.08561	0.479475	12.783	33.1079	1.1036			26.6604	69.0503	1.15084				39.4433	102.158	1.13509
160	10	73	41.748	13.861	144.033	72.863		72.863
161	11	260	33.946	14.953	76.328	259.679		259.679		259.679	91.482	168.197	2.71949	1.83858	0.543898	16.0495	41.5681	1.3856			29.5082	76.4264	1.27377				45.5577	117.994	1.31105
162	11	92	25.964	14.395	53	91.482		91.482
163	11	207	51.2	13.182	225.582	206.495		206.495		206.495	90.471	116.024	3.89881	1.28244	0.779761	15.8721	41.1088	1.37029			20.3551	52.7197	0.878661				36.2272	93.8284	1.04254
164	11	91	20.87	9.657	62.275	90.471		90.471
165	11	206	95.403	13.672	236.469	205.302		205.302		205.302	68.476	136.826	2.5023	1.99816	0.50046	12.0133	31.1145	1.03715			24.0046	62.1718	1.0362				36.0179	93.2863	1.03651
166	11	69	32.735	16.503	68.777	68.476		68.476
167	11	280	62.43	8.621	212.639	279.079		279.079		279.079	75.166	203.913	1.84309	2.71284	0.368618	13.187	34.1544	1.13848			35.7742	92.6552	1.54425				48.9612	126.81	1.409
168	11	76	106.79	39.667	161.116	75.166		75.166
169	11	243	72.156	11.36	148.069	242.052		242.052		242.052	126.147	115.905	5.44183	0.918809	1.08837	22.1311	57.3194	1.91065			20.3342	52.6656	0.87776				42.4653	109.985	1.22206
170	11	127	49.994	7.205	207.806	126.147		126.147
171	11	256	43.113	11.819	90.812	255.392		255.392		255.392	67.007	188.385	1.77846	2.81142	0.355692	11.7556	30.447	1.0149			33.05	85.5995	1.42666				44.8056	116.047	1.28941
172	11	68	81.98	15.34	193.903	67.007		67.007
173	11	201	117.643	29.856	248.814	200.385		200.385		200.385	74.33	126.055	2.94832	1.69588	0.589663	13.0404	33.7745	1.12582			22.1149	57.2776	0.954627				35.1553	91.0521	1.01169
174	11	75	86.857	21.074	184.328	74.33		74.33
175	12	155	132.511	15.552	207.659	154.693		154.693		154.693	66.287	88.406	3.74901	1.33369	0.749802	11.6293	30.1199	1.004			15.5098	40.1704	0.669507				27.1391	70.2903	0.781004
176	12	67	45.313	10.992	170.613	66.287		66.287
177	12	215	64.462	10.79	178.974	214.002		214.002		214.002	77	137.002	2.81018	1.77925	0.562036	13.5088	34.9877	1.16626			24.0354	62.2518	1.03753				37.5442	97.2395	1.08044
178	12	78	79.137	14.667	174.333	77		77
179	12	157	85.682	13.064	204.347	156.349		156.349		156.349	78.492	77.857	5.04078	0.99191	1.00816	13.7705	35.6657	1.18886			13.6591	35.3771	0.589619				27.4296	71.0428	0.789364
180	12	79	81.809	6	146.703	78.492		78.492
181	12	171	131.267	17.797	228.756	170.792		170.792		170.792	49.649	121.143	2.04919	2.43999	0.409838	8.71035	22.5598	0.751994			21.2532	55.0457	0.917428				29.9635	77.6055	0.862283
182	12	50	97.986	72.124	128.232	49.649		49.649
183	12	192	48.987	17.104	155.759	191.094		191.094		191.094	23.087	168.007	0.687084	7.27713	0.137417	4.05035	10.4904	0.34968			29.4749	76.34	1.27233				33.5253	86.8304	0.964783
184	12	24	73.624	21.03	153.589	23.087		23.087
185	12	260	54.632	12.667	221.55	259.85		259.85		259.85	38.626	221.224	0.873007	5.72733	0.174601	6.77649	17.5511	0.585037			38.8112	100.521	1.67535				45.5877	118.072	1.31191
186	12	39	45.056	13.539	98.413	38.626		38.626
187	12	175	104.365	8.333	194.742	174.187		174.187		174.187	45	129.187	1.74166	2.87082	0.348332	7.89474	20.4474	0.681579			22.6644	58.7008	0.978346				30.5591	79.1481	0.879424
188	12	46	72.653	20	129.987	45		45
189	13	313	86.788	22.487	173.941	312.823		312.823		312.823	112.414	200.409	2.80461	1.78278	0.560923	19.7218	51.0793	1.70264			35.1595	91.063	1.51772				54.8812	142.142	1.57936
190	13	113	91.763	32.475	184.704	112.414		112.414
191	13	209	109.622	21.86	226.513	208.543		208.543		208.543	92.785	115.758	4.00771	1.24759	0.801543	16.2781	42.1602	1.40534			20.3084	52.5988	0.876647				36.5865	94.759	1.05288
192	13	93	103.637	43.333	204.157	92.785		92.785
193	13	361	39.329	4.685	185.323	360.555		360.555		360.555	105.262	255.293	2.06159	2.42531	0.412318	18.467	47.8296	1.59432			44.7882	116.002	1.93336				63.2553	163.831	1.82035
194	13	106	67.324	19.249	149.734	105.262		105.262
195	13	352	76.964	26.2	196.145	351.712		351.712		351.712	94.795	256.917	1.84486	2.71024	0.368971	16.6307	43.0735	1.43578			45.0732	116.739	1.94566				61.7039	159.813	1.7757
196	13	95	74.133	26.153	161.556	94.795		94.795
197	13	207	65.25	22.917	187.328	206.139		206.139		206.139	88.119	118.02	3.73322	1.33933	0.746645	15.4595	40.04	1.33467			20.7053	53.6266	0.893777				36.1647	93.6667	1.04074
198	13	89	45.558	16.424	147.486	88.119		88.119
199	13	207	147.902	23.927	254.557	206.93		206.93		206.93	85	121.93	3.48561	1.43447	0.697121	14.9123	38.6228	1.28743			21.3912	55.4033	0.923388				36.3035	94.0261	1.04473
200	13	86	73.951	27.567	136.895	85		85
201	14	231	92.77	22.941	255	231		231		231	69.635	161.365	2.15769	2.3173	0.431537	12.2167	31.6412	1.05471			28.3096	73.322	1.22203				40.5263	104.963	1.16626
202	14	70	65.388	24.522	219.129	69.635		69.635
203	14	198	137.349	19.667	255	197.73		197.73		197.73	83.726	114.004	3.67206	1.36163	0.734413	14.6888	38.0439	1.26813			20.0007	51.8018	0.863364				34.6895	89.8457	0.998286
204	14	84	125.158	34.506	197.212	83.726		83.726
205	15	279	104.378	15.4	254.811	278.585		278.585		278.585	83.187	195.398	2.12866	2.3489	0.425731	14.5942	37.799	1.25997			34.2804	88.7861	1.47977				48.8746	126.585	1.4065
206	15	84	58.057	11.333	192.59	83.187		83.187
207	15	237	102.831	14.636	252.061	236.089		236.089		236.089	81.437	154.652	2.63291	1.89904	0.526582	14.2872	37.0038	1.23346			27.1319	70.2717	1.17119				41.4191	107.276	1.19195
208	15	82	37.798	12.571	179.22	81.437		81.437
209	15	266	51.48	12.552	242.537	265.152		265.152		265.152	99.624	165.528	3.00928	1.66153	0.601856	17.4779	45.2677	1.50892			29.04	75.2136	1.25356				46.5179	120.481	1.33868
210	15	100	31.167	15.939	103.06	99.624		99.624
211	15	197	45.071	15.538	225.364	196.329		196.329		196.329	88.566	107.763	4.1093	1.21675	0.821859	15.5379	40.2431	1.34144			18.9058	48.966	0.8161				34.4437	89.2091	0.991213
212	15	89	36.324	18.952	157.883	88.566		88.566
213	15	225	72.374	14.534	250.182	224.289		224.289		224.289	98.082	126.207	3.88576	1.28675	0.777152	17.2074	44.5671	1.48557			22.1416	57.3467	0.955778				39.3489	101.914	1.13238
214	15	99	56.582	14.877	184.597	98.082		98.082
215	15	220	34.624	7.193	151.051	219.817		219.817		219.817	50.329	169.488	1.48474	3.3676	0.296947	8.82965	22.8688	0.762293			29.7347	77.013	1.28355				38.5644	99.8818	1.1098
216	15	51	48.851	18.399	120.728	50.329		50.329
217	15	236	75.72	8.333	246.649	235.858		235.858		235.858	78.16	157.698	2.47815	2.01763	0.495631	13.7123	35.5148	1.18383			27.6663	71.6558	1.19426				41.3786	107.171	1.19078
218	15	79	31.229	9.064	164.489	78.16		78.16
219	16	275	34.339	15.33	95.084	274.361		274.361		274.361	101.415	172.946	2.93198	1.70533	0.586397	17.7921	46.0816	1.53605			30.3414	78.5842	1.30974				48.1335	124.666	1.38518
220	16	102	27.586	11.333	46.419	101.415		101.415
221	16	272	53.274	6.946	157.411	271.022		271.022		271.022	90.471	180.551	2.50541	1.99568	0.501083	15.8721	41.1088	1.37029			31.6756	82.0398	1.36733				47.5477	123.149	1.36832
222	16	91	44.067	7.785	212.751	90.471		90.471
223	16	282	62.632	13.361	192.183	281.887		281.887		281.887	87.316	194.571	2.24381	2.22835	0.448762	15.3186	39.6752	1.32251			34.1353	88.4103	1.47351				49.4539	128.085	1.42317
224	16	88	36.496	7.577	135.991	87.316		87.316
225	16	238	57.376	23.105	142.443	237.929		237.929		237.929	72.422	165.507	2.18788	2.28531	0.437577	12.7056	32.9075	1.09692			29.0363	75.2041	1.2534				41.7419	108.112	1.20124
226	16	73	78.089	20.504	145.029	72.422		72.422
227	16	383	68.712	21.269	156.307	382.284		382.284		382.284	74.673	307.611	1.21376	4.11944	0.242751	13.1005	33.9304	1.13101			53.9668	139.774	2.32957				67.0674	173.704	1.93005
228	16	75	33.51	13.138	74.647	74.673		74.673
229	16	237	68.043	21.996	153.357	236.178		236.178		236.178	101.415	134.763	3.76272	1.32883	0.752543	17.7921	46.0816	1.53605			23.6426	61.2344	1.02057				41.4347	107.316	1.1924
230	16	102	54.78	24.228	131.592	101.415		101.415
231	17	454	14.932	2.539	163.07	453.506		453.506		453.506	158.474	295.032	2.68571	1.86171	0.537142	27.8025	72.0084	2.40028			51.76	134.058	2.23431				79.5625	206.067	2.28963
232	17	159	26.829	2.084	153.999	158.474		158.474
233	17	266	73.327	4.977	255	265.202		265.202		265.202	101.548	163.654	3.10252	1.61159	0.620504	17.8154	46.142	1.53807			28.7112	74.3621	1.23937				46.5267	120.504	1.33893
234	17	102	42.555	10.983	239.989	101.548		101.548
235	17	169	88.843	10.964	242.316	168.964		168.964		168.964	40.311	128.653	1.56666	3.19151	0.313331	7.07211	18.3168	0.610558			22.5707	58.4581	0.974302				29.6428	76.7749	0.853054
236	17	41	14.686	6.076	71.021	40.311		40.311
237	17	233	38.216	3.891	252.702	232.237		232.237		232.237	96.799	135.438	3.57355	1.39917	0.714711	16.9823	43.9841	1.46614			23.7611	61.5411	1.02569				40.7433	105.525	1.1725
238	17	97	12.97	4.083	63.338	96.799		96.799
239	18	226	77.765	15.218	181.278	225.362		225.362		225.362	58.31	167.052	1.74526	2.86489	0.349053	10.2298	26.4952	0.883175			29.3074	75.9061	1.2651				39.5372	102.401	1.13779
240	18	59	115.845	19.333	151.479	58.31		58.31
241	18	290	57.316	16.621	165.711	289.5		289.5		289.5	80.623	208.877	1.92992	2.59079	0.385983	14.1444	36.634	1.22113			36.6451	94.9108	1.58185				50.7895	131.545	1.46161
242	18	81	36.655	11.301	209.524	80.623		80.623
243	18	238	65.758	7.194	159.777	237.065		237.065		237.065	89.554	147.511	3.0355	1.64717	0.6071	15.7112	40.6921	1.3564			25.8791	67.0269	1.11712				41.5904	107.719	1.19688
244	18	90	29.024	8.593	141.458	89.554		89.554
245	18	251	60.014	9.395	191.6	250.45		250.45		250.45	64.203	186.247	1.7236	2.90091	0.34472	11.2637	29.1729	0.972431			32.6749	84.628	1.41047				43.9386	113.801	1.26446
246	18	65	43.01	18.613	124	64.203		64.203
247	18	239	46.485	3.425	162.77	238.838		238.838		238.838	96.83	142.008	3.40931	1.46657	0.681863	16.9877	43.9982	1.46661			24.9137	64.5264	1.07544				41.9014	108.525	1.20583
248	18	97	25.044	7.931	86.665	96.83		96.83
249	19	401	44.039	8.03	235.757	400.326		400.326		400.326	116.127	284.199	2.04306	2.44731	0.408612	20.3732	52.7665	1.75888			49.8595	129.136	2.15227				70.2326	181.903	2.02114
250	19	117	52.403	4.837	157.816	116.127		116.127
251	19	222	73.85	10.17	245.623	221.939		221.939		221.939	58.6	163.339	1.79382	2.78735	0.358763	10.2807	26.627	0.887567			28.656	74.2189	1.23698				38.9367	100.846	1.12051
252	19	59	100.342	21.493	192.546	58.6		58.6
253	20	265	19.873	7.446	69.886	264.56		264.56		264.56	94.021	170.539	2.75658	1.81384	0.551317	16.4949	42.7218	1.42406			29.9191	77.4905	1.29151				46.414	120.212	1.33569
254	20	95	15.571	7.942	42.619	94.021		94.021
255	20	264	105.833	28.719	236.087	263.24		263.24		263.24	72.801	190.439	1.9114	2.61588	0.38228	12.7721	33.0798	1.10266			33.4104	86.5328	1.44221				46.1825	119.613	1.32903
256	20	73	73.159	22.962	156.141	72.801		72.801
257	20	244	60.143	15.49	223.105	244.099		244.099		244.099	77.13	166.969	2.30971	2.16477	0.461942	13.5316	35.0468	1.16823			29.2928	75.8684	1.26447				42.8244	110.915	1.23239
258	20	78	50.034	17.565	165.857	77.13		77.13
259	20	271	61.145	12.596	197.567	270.613		270.613		270.613	117.72	152.893	3.84975	1.29879	0.76995	20.6526	53.4903	1.78301			26.8233	69.4724	1.15787				47.476	122.963	1.36625
260	20	118	40.106	10.934	217.593	117.72		117.72
261	20	341	39.546	0.654	163.201	340.781		340.781		340.781	97.949	242.832	2.01681	2.47917	0.403361	17.184	44.5067	1.48356			42.6021	110.339	1.83899				59.7861	154.846	1.72051
262	20	98	32.689	0.496	114.008	97.949		97.949
263	20	205	32.668	14.373	148.547	204.267		204.267		204.267	79.202	125.065	3.16643	1.57906	0.633287	13.8951	35.9883	1.19961			21.9412	56.8278	0.94713				35.8363	92.8161	1.03129
264	20	80	57.789	17.793	165.097	79.202		79.202
265	21	239	58.251	6.535	186.771	238.12		238.12		238.12	59.237	178.883	1.65575	3.01978	0.331149	10.3925	26.9165	0.897215			31.383	81.2819	1.3547				41.7754	108.198	1.2022
266	21	60	86.002	31.458	134.715	59.237		59.237
267	21	458	35.119	11.252	162.529	457.389		457.389		457.389	139.617	317.772	2.19681	2.27603	0.439362	24.4942	63.44	2.11467			55.7495	144.391	2.40652				80.2437	207.831	2.30923
268	21	140	46.702	18.666	104.323	139.617		139.617
269	21	251	74.483	23.504	185.866	250.741		250.741		250.741	83.774	166.967	2.5087	1.99306	0.50174	14.6972	38.0657	1.26886			29.2925	75.8675	1.26446				43.9896	113.933	1.26592
270	21	84	43.492	16.081	93.102	83.774		83.774
271	21	322	66.395	7.891	236.539	321.925		321.925		321.925	133.135	188.79	3.52601	1.41803	0.705202	23.357	60.4947	2.01649			33.1211	85.7835	1.42973				56.4781	146.278	1.62531
272	21	134	57.431	16.22	129.168	133.135		133.135
273	21	301	61.56	20.041	194.541	300.492		300.492		300.492	103.175	197.317	2.61445	1.91245	0.52289	18.1009	46.8813	1.56271			34.617	89.6581	1.4943				52.7179	136.539	1.5171
274	21	104	54.399	21.095	189.473	103.175		103.175
275	22	266	27.238	2.342	135.723	265.56		265.56		265.56	82.861	182.699	2.26769	2.20489	0.453538	14.537	37.6509	1.25503			32.0525	83.0159	1.3836				46.5895	120.667	1.34074
276	22	83	19.686	12.343	55.726	82.861		82.861
277	22	226	72.595	5.286	150.573	225.459		225.459		225.459	72.801	152.658	2.38445	2.09692	0.47689	12.7721	33.0798	1.10266			26.7821	69.3657	1.15609				39.5542	102.445	1.13828
278	22	73	44.024	8.566	100.714	72.801		72.801
279	22	322	35.985	6.232	141.213	321.34		321.34		321.34	117.546	203.794	2.88394	1.73374	0.576788	20.6221	53.4113	1.78038			35.7533	92.6011	1.54335				56.3754	146.012	1.62236
280	22	118	29.525	5.479	84.753	117.546		117.546
281	22	200	47.648	12.078	152.816	199.79		199.79		199.79	60.415	139.375	2.16735	2.30696	0.433471	10.5991	27.4517	0.915058			24.4518	63.33	1.0555				35.0509	90.7818	1.00869
282	22	61	39.25	6.925	106.739	60.415		60.415
283	22	136	35.469	8.333	137.796	135.004		135.004		135.004	58.078	76.926	3.77493	1.32453	0.754985	10.1891	26.3898	0.879661			13.4958	34.9541	0.582568				23.6849	61.3439	0.681599
284	22	59	55.868	8.342	115.822	58.078		58.078
285	22	237	46.897	6.596	152.148	236.415		236.415		236.415	72.028	164.387	2.19081	2.28227	0.438161	12.6365	32.7285	1.09095			28.8398	74.6951	1.24492				41.4763	107.424	1.1936
286	22	73	57.915	16.616	124	72.028		72.028
287	22	338	32.803	1.869	145.17	337.976		337.976		337.976	126.846	211.13	3.00398	1.66446	0.600796	22.2537	57.637	1.92123			37.0404	95.9345	1.59891				59.294	153.572	1.70635
288	22	127	26.215	3.008	70.657	126.846		126.846
289	22	317	56.777	4.991	115.582	316.76		316.76		316.76	95.462	221.298	2.15687	2.31818	0.431373	16.7477	43.3766	1.44589			38.8242	100.555	1.67591				55.5719	143.931	1.59924
290	22	96	28.342	6.884	67.362	95.462		95.462
291	22	305	12.558	1.818	31.608	304.844		304.844		304.844	69.26	235.584	1.46996	3.40144	0.293993	12.1509	31.4708	1.04903			41.3305	107.046	1.7841				53.4814	138.517	1.53908
292	22	70	17.372	9.918	27.535	69.26		69.26
293	22	205	67.474	8.945	182.338	204.278		204.278		204.278	60.083	144.195	2.08339	2.39993	0.416679	10.5409	27.3009	0.910029			25.2974	65.5202	1.092				35.8382	92.8211	1.03135
294	22	61	12.864	7.738	21.991	60.083		60.083
295	23	502	133.603	18.604	254.57	501.231		501.231		501.231	169.944	331.287	2.56491	1.94939	0.512981	29.8147	77.2202	2.57401			58.1205	150.532	2.50887				87.9353	227.752	2.53058
296	23	170	97.519	25.708	196.994	169.944		169.944
297	23	388	23.198	10	61.726	387.919		387.919		387.919	153.73	234.189	3.28218	1.52338	0.656436	26.9702	69.8528	2.32843			41.0858	106.412	1.77354				68.056	176.265	1.9585
298	23	154	25.884	11.499	69.075	153.73		153.73
299	23	212	51.571	7.189	190.07	211.492		211.492		211.492	80.808	130.684	3.09173	1.61722	0.618347	14.1768	36.718	1.22393			22.927	59.381	0.989683				37.1039	96.099	1.06777
300	23	81	21.691	13.333	37.329	80.808		80.808
301	23	238	49.119	10.65	222.6	237.977		237.977		237.977	54.571	183.406	1.48771	3.36087	0.297542	9.57386	24.7963	0.826543			32.1765	83.3371	1.38895				41.7504	108.133	1.20148
302	23	55	13.288	1.429	28.288	54.571		54.571
303	23	262	24.66	6.687	247.454	261.375		261.375		261.375	73.783	187.592	1.96658	2.54248	0.393316	12.9444	33.526	1.11753			32.9109	85.2392	1.42065				45.8553	118.765	1.31961
304	23	74	115.917	34.411	200.031	73.783		73.783
305	23	305	30.07	8.323	207.132	304.711		304.711		304.711	95.016	209.695	2.26558	2.20694	0.453115	16.6695	43.1739	1.43913			36.7886	95.2825	1.58804				53.4581	138.456	1.5384
306	23	96	83.574	25.648	157.353	95.016		95.016
307	23	432	59.776	7.057	238.42	431.935		431.935		431.935	155.284	276.651	2.8065	1.78158	0.561299	27.2428	70.5589	2.35196			48.5353	125.706	2.09511				75.7781	196.265	2.18072
308	23	156	26.376	14.648	39.088	155.284		155.284
309	23	342	113.831	22.471	236.423	341.927		341.927		341.927	96.462	245.465	1.96488	2.54468	0.392977	16.9232	43.831	1.46103			43.064	111.536	1.85893				59.9872	155.367	1.7263
310	23	97	52.785	20.144	137.431	96.462		96.462
311	24	210	98.821	16.06	215.711	209.688		209.688		209.688	76.485	133.203	2.87099	1.74156	0.574199	13.4184	34.7537	1.15846			23.3689	60.5256	1.00876				36.7874	95.2793	1.05866
312	24	77	78.226	17.74	142.671	76.485		76.485
313	24	340	19.733	8.331	48.213	339.478		339.478		339.478	70.831	268.647	1.31829	3.79279	0.263658	12.4265	32.1846	1.07282			47.1311	122.069	2.03449				59.5575	154.254	1.71393
314	24	71	21.696	11.739	64.887	70.831		70.831
315	24	282	47.35	9.32	154.208	281.469		281.469		281.469	60.539	220.93	1.37009	3.64938	0.274019	10.6209	27.5081	0.916936			38.7596	100.387	1.67312				49.3805	127.896	1.42106
316	24	61	15.434	5.973	29.532	60.539		60.539
317	24	384	47.701	10.417	177.975	383.802		383.802		383.802	119.369	264.433	2.25707	2.21526	0.451415	20.9419	54.2396	1.80799			46.3918	120.155	2.00258				67.3337	174.394	1.93771
318	24	120	52.252	17	84.146	119.369		119.369
319	24	504	27.566	8.689	146.226	503.635		503.635		503.635	171.814	331.821	2.58896	1.93128	0.517791	30.1428	78.0699	2.60233			58.2142	150.775	2.51291				88.357	228.845	2.54272
320	24	172	25.137	12.274	54.473	171.814		171.814
321	24	226	18.901	6.91	42.102	225.887		225.887		225.887	75.133	150.754	2.49191	2.0065	0.498381	13.1812	34.1394	1.13798			26.4481	68.5005	1.14168				39.6293	102.64	1.14044
322	24	76	62.248	9.59	109.13	75.133		75.133
323	24	228	127.345	24	181.58	227.561		227.561		227.561	49.041	178.52	1.37354	3.64022	0.274709	8.60368	22.2835	0.742785			31.3193	81.117	1.35195				39.923	103.401	1.14889
324	24	50	15.074	8.42	20.73	49.041		49.041
325	24	212	48.536	9.233	171.034	211.419		211.419		211.419	87.132	124.287	3.50527	1.42642	0.701055	15.2863	39.5916	1.31972			21.8047	56.4743	0.941238				37.0911	96.0658	1.0674
326	24	88	60.774	9.083	110.688	87.132		87.132
327	24	329	35.033	0.369	205.941	328.198		328.198		328.198	129.402	198.796	3.25464	1.53627	0.650929	22.7021	58.7985	1.95995			34.8765	90.3301	1.5055				57.5786	149.129	1.65698
328	24	130	8.455	1.223	86.371	129.402		129.402
329	25	286	64.398	4.896	111.381	285.237		285.237		285.237	87.596	197.641	2.21604	2.25628	0.443208	15.3677	39.8024	1.32675			34.6739	89.8053	1.49675				50.0416	129.608	1.44009
330	25	88	5.38	2.835	11.995	87.596		87.596
331	25	252	8.969	3.326	19.1	251.921		251.921		251.921	87.727	164.194	2.67144	1.87165	0.534289	15.3907	39.8619	1.32873			28.806	74.6074	1.24346				44.1967	114.469	1.27188
332	25	88	6.221	3.018	19.149	87.727		87.727
333	25	314	54.971	4.688	125.888	313.891		313.891		313.891	102.499	211.392	2.42438	2.06238	0.484876	17.9823	46.5741	1.55247			37.0863	96.0536	1.60089				55.0686	142.628	1.58475
334	25	103	22.019	10.548	46.086	102.499		102.499
335	25	195	9.592	3.766	19.032	194.34		194.34		194.34	74.632	119.708	3.11725	1.60398	0.62345	13.0933	33.9117	1.13039			21.0014	54.3936	0.906561				34.0947	88.3054	0.981171
336	25	75	14.471	5.7	49.044	74.632		74.632
337	25	201	13.756	4	49.204	200.848		200.848		200.848	64.846	136.002	2.38401	2.09731	0.476802	11.3765	29.4651	0.98217			23.86	61.7974	1.02996				35.2365	91.2625	1.01403
338	25	65	9.419	4.707	31.142	64.846		64.846
796
797
798
799
800
801
802
803
804
805
806
807
808
809
810
811
812
813
814
815
816
817
818
819
820
821
822
823
824
825
826
827
828
829
830
831
832
833
834
835
836
837
838
839
840
841
842
843
844
845
846
847
848
849
850
851
852
853
854
855
856
857
858
859
860
861
862
863
864
865
866
867
868
869
870
871
872
873
874
875
876
877
878
879
880

## Sheet: Fig 1G Thap
		Area	Mean	Min	Max	Length		values		CldU+ IdU	CldU only	IdU only	Ratio C/I	Ratio I/C		CldU um	CldU kb	CldU kb/min			IdU um	IdU kb	IdU kb/min				Total um	Total kb	Total kb/min
1	1	323	49.383	16.884	254.203	322.552		322.552		322.552	158.24	164.312	4.81523	1.03837	0.963046	27.7614	71.902	2.39673			28.8267	74.6611	1.24435				56.5881	146.563	1.62848
2	1	159	49.353	10.972	188.135	158.24		158.24
3	1	345	35.684	16.716	248.586	344.449		344.449		344.449	152.948	191.501	3.9934	1.25207	0.79868	26.833	69.4974	2.31658			33.5967	87.0154	1.45026				60.4296	156.513	1.73903
4	1	153	27.374	14.206	40.503	152.948		152.948
5	1	309	63.95	18.535	182.189	308.872		308.872		308.872	146.932	161.94	4.53662	1.10214	0.907324	25.7775	66.7638	2.22546			28.4105	73.5833	1.22639				54.1881	140.347	1.55941
6	1	147	30.468	9.293	140.937	146.932		146.932
7	1	334	24.228	9.1	80.876	333.024		333.024		333.024	156.554	176.47	4.43571	1.12721	0.887142	27.4656	71.1359	2.3712			30.9596	80.1855	1.33642				58.4253	151.321	1.68135
8	1	157	32.661	12.524	212.833	156.554		156.554
9	1	267	134.958	12.275	255	266.648		266.648		266.648	139.431	127.217	5.48005	0.912401	1.09601	24.4616	63.3555	2.11185			22.3188	57.8056	0.963427				46.7804	121.161	1.34623
10	1	140	100.301	29.013	190.817	139.431		139.431
11	1	134	97.4	2.181	188.923	133.094		133.094		133.094	61.774	71.32	4.33076	1.15453	0.866153	10.8375	28.0692	0.935641			12.5123	32.4068	0.540113				23.3498	60.476	0.671956
12	1	62	28.542	9.333	116.765	61.774		61.774
13	1	144	44.441	11.08	94.781	143.837		143.837		143.837	66.91	76.927	4.34893	1.14971	0.869786	11.7386	30.403	1.01343			13.496	34.9545	0.582576				25.2346	65.3575	0.726195
14	1	67	30.513	7.909	168.667	66.91		66.91
15	1	207	51.008	13.117	152.971	206.519		206.519		206.519	105.603	100.916	5.23222	0.955617	1.04644	18.5268	47.9845	1.59948			17.7046	45.8548	0.764247				36.2314	93.8393	1.04266
16	1	106	71.661	13.333	216.168	105.603		105.603
17	2	117	33.983	14.029	123.96	116.004		116.004		116.004	33.242	82.762	2.00829	2.48968	0.401658	5.83193	15.1047	0.50349			14.5196	37.6059	0.626765				20.3516	52.7106	0.585673
18	2	34	17.121	13.338	24.695	33.242		33.242
19	2	192	36.624	7.778	129.598	191.191		191.191		191.191	116.765	74.426	7.84437	0.6374	1.56887	20.4851	53.0564	1.76855			13.0572	33.8181	0.563635				33.5423	86.8745	0.965272
20	2	117	12.775	6.912	19.583	116.765		116.765
21	2	112	17.148	10.795	33.577	111.79		111.79		111.79	57.567	54.223	5.30836	0.941911	1.06167	10.0995	26.1576	0.871921			9.51281	24.6382	0.410636				19.6123	50.7958	0.564398
22	2	58	16.339	10.657	23.319	57.567		57.567
23	2	164	22.601	9.584	113.316	163.504		163.504		163.504	67.136	96.368	3.48331	1.43541	0.696663	11.7782	30.5057	1.01686			16.9067	43.7883	0.729804				28.6849	74.2939	0.825488
24	2	68	24.093	9.238	53.851	67.136		67.136
25	2	268	23.883	11	70.608	267.675		267.675		267.675	133.27	134.405	4.95778	1.00852	0.991555	23.3807	60.556	2.01853			23.5798	61.0717	1.01786				46.9605	121.628	1.35142
26	2	134	21.993	10.956	117.298	133.27		133.27
27	2	179	21.4	10.258	88.11	178.003		178.003		178.003	93.723	84.28	5.56022	0.899246	1.11204	16.4426	42.5864	1.41955			14.786	38.2956	0.638261				31.2286	80.8821	0.89869
28	2	94	17.587	8.675	37.634	93.723		93.723
29	3	199	55.85	8.121	180.658	198.927		198.927		198.927	98.955	99.972	4.94914	1.01028	0.989827	17.3605	44.9638	1.49879			17.5389	45.4259	0.757098				34.8995	90.3896	1.00433
30	3	99	17.654	10.586	31.004	98.955		98.955
31	3	256	34.476	11.877	101.424	255.548		255.548		255.548	103.755	151.793	3.41765	1.46299	0.68353	18.2026	47.1448	1.57149			26.6304	68.9726	1.14954				44.833	116.117	1.29019
32	3	104	26.19	16.124	63.873	103.755		103.755
33	3	117	36.737	17	87.703	116.966		116.966		116.966	55.444	61.522	4.50603	1.10962	0.901206	9.72702	25.193	0.839766			10.7933	27.9547	0.465912				20.5204	53.1477	0.59053
34	3	56	24.718	16.137	41.194	55.444		55.444
35	3	162	20.281	11.945	29.927	161.505		161.505		161.505	69.354	92.151	3.76306	1.3287	0.752613	12.1674	31.5135	1.05045			16.1668	41.8721	0.697869				28.3342	73.3856	0.815396
36	3	70	21.764	15.157	28.801	69.354		69.354
37	3	167	62.105	17.241	121.014	166.883		166.883		166.883	85.147	81.736	5.20866	0.95994	1.04173	14.9381	38.6896	1.28965			14.3396	37.1397	0.618995				29.2777	75.8293	0.842548
38	3	86	41.213	10.281	132.675	85.147		85.147
39	3	162	17.126	5.515	72.474	161.793		161.793		161.793	53.451	108.342	2.46677	2.02694	0.493354	9.37737	24.2874	0.809579			19.0074	49.2291	0.820485				28.3847	73.5165	0.81685
40	3	54	26.869	10.774	70.972	53.451		53.451
41	3	171	91.266	30.386	153.463	170.156		170.156		170.156	95.885	74.271	6.45508	0.774584	1.29102	16.8219	43.5688	1.45229			13.03	33.7477	0.562462				29.8519	77.3165	0.859072
42	3	96	86.271	23.967	144.579	95.885		95.885
43	3	180	63.832	21.288	173.899	179.045		179.045		179.045	86.023	93.022	4.6238	1.08136	0.92476	15.0918	39.0876	1.30292			16.3196	42.2679	0.704465				31.4114	81.3555	0.90395
44	3	87	7.721	4.047	17.02	86.023		86.023
45	3	191	60.103	1.312	188.97	190.168		190.168		190.168	78.16	112.008	3.48904	1.43306	0.697807	13.7123	35.5148	1.18383			19.6505	50.8949	0.848248				33.3628	86.4097	0.960107
46	3	79	66.355	10.053	138.777	78.16		78.16
47	3	163	58.082	10.36	201.495	162.012		162.012		162.012	98.02	63.992	7.65877	0.652846	1.53175	17.1965	44.5389	1.48463			11.2267	29.0771	0.484618				28.4232	73.616	0.817955
48	3	99	16.828	8	45.766	98.02		98.02
49	3	186	27.856	8.434	173.28	185.327		185.327		185.327	100.045	85.282	5.86554	0.852436	1.17311	17.5518	45.459	1.5153			14.9618	38.7509	0.645849				32.5135	84.21	0.935667
50	3	101	12.338	5.543	23.187	100.045		100.045
51	3	200	58.472	9	182.667	199		199		199	110.018	88.982	6.18204	0.808795	1.23641	19.3014	49.9906	1.66635			15.6109	40.4322	0.67387				34.9123	90.4228	1.0047
52	3	111	86.957	15.667	156.323	110.018		110.018
53	3	222	50.6	17.59	189.693	221.443		221.443		221.443	104.48	116.963	4.46637	1.11948	0.893274	18.3298	47.4742	1.58247			20.5198	53.1463	0.885772				38.8496	100.621	1.11801
54	3	105	24.654	13.594	36.716	104.48		104.48
55	3	247	24.301	10.84	40.637	246.895		246.895		246.895	152.594	94.301	8.09079	0.617986	1.61816	26.7709	69.3366	2.31122			16.544	42.8491	0.714151				43.3149	112.186	1.24651
56	3	153	29.298	12.254	79.606	152.594		152.594
57	4	108	80.431	50.83	155.044	107.87		107.87		107.87	48.508	59.362	4.08578	1.22376	0.817156	8.51018	22.0414	0.734712			10.4144	26.9733	0.449554				18.9246	49.0146	0.544607
58	4	49	181.051	121	229.628	48.508		48.508
59	4	211	103.058	45.326	227.051	210.611		210.611		210.611	75	135.611	2.76526	1.80815	0.553052	13.1579	34.0789	1.13596			23.7914	61.6197	1.027				36.9493	95.6987	1.06332
60	4	76	114.057	47.333	187	75		75
61	4	195	98.926	14.286	213.218	194.879		194.879		194.879	80.399	114.48	3.51149	1.4239	0.702297	14.1051	36.5322	1.21774			20.0842	52.0181	0.866968				34.1893	88.5503	0.983892
62	4	81	56.551	13.199	135.434	80.399		80.399
63	4	165	61.624	29.706	143.065	164.104		164.104		164.104	78.772	85.332	4.61562	1.08328	0.923124	13.8196	35.7929	1.1931			14.9705	38.7737	0.646228				28.7902	74.5666	0.828517
64	4	79	44.882	29.087	66.853	78.772		78.772
65	4	176	194.56	42	253.282	175.263		175.263		175.263	86.284	88.979	4.84856	1.03123	0.969712	15.1375	39.2062	1.30687			15.6104	40.4308	0.673847				30.7479	79.637	0.884856
66	4	87	71.135	53.356	94.12	86.284		86.284
67	4	207	76.812	31.219	211.42	206.051		206.051		206.051	104.547	101.504	5.1499	0.970893	1.02998	18.3416	47.5047	1.58349			17.8077	46.122	0.7687				36.1493	93.6267	1.0403
68	4	105	108.517	38.241	210.271	104.547		104.547
69	5	178	88.182	13.679	183.698	177.37		177.37		177.37	93.622	83.748	5.58951	0.894533	1.1179	16.4249	42.5405	1.41802			14.6926	38.0539	0.634232				31.1175	80.5944	0.895494
70	5	94	54.469	22.501	92.34	93.622		93.622
71	5	257	69.203	20.436	165.413	256.977		256.977		256.977	118.95	138.027	4.30894	1.16038	0.861788	20.8684	54.0492	1.80164			24.2153	62.7175	1.04529				45.0837	116.767	1.29741
72	5	119	53.105	30.667	71.061	118.95		118.95
73	5	319	43.034	18.76	71.819	318.487		318.487		318.487	149.255	169.232	4.40977	1.13384	0.881955	26.1851	67.8194	2.26065			29.6898	76.8966	1.28161				55.8749	144.716	1.60796
74	5	150	72.731	21.565	175.662	149.255		149.255
75	5	197	119.055	24.741	176.221	196.86		196.86		196.86	94.771	102.089	4.64159	1.07722	0.928317	16.6265	43.0626	1.43542			17.9104	46.3878	0.77313				34.5368	89.4504	0.993894
76	5	95	54.354	18	103.059	94.771		94.771
77	5	172	84.926	15.917	189.091	171.406		171.406		171.406	72.18	99.226	3.63715	1.3747	0.72743	12.6632	32.7976	1.09325			17.4081	45.0869	0.751448				30.0712	77.8845	0.865383
78	5	73	33.526	20.754	46.017	72.18		72.18
79	5	182	54.87	23.327	147.177	181.838		181.838		181.838	73.348	108.49	3.3804	1.47911	0.676081	12.8681	33.3283	1.11094			19.0333	49.2963	0.821606				31.9014	82.6246	0.918052
80	5	74	62.507	25.61	104.065	73.348		73.348
81	5	205	41.493	22.118	94.462	204.612		204.612		204.612	86.354	118.258	3.65108	1.36946	0.730217	15.1498	39.238	1.30793			20.747	53.7348	0.89558				35.8968	92.9728	1.03303
82	5	87	36.222	17.776	56.025	86.354		86.354
83	5	186	79.488	36.317	227.096	185.602		185.602		185.602	82.846	102.756	4.0312	1.24033	0.80624	14.5344	37.6441	1.2548			18.0274	46.6909	0.778181				32.5618	84.3349	0.937055
84	5	83	92.024	36.621	233.348	82.846		82.846
85	6	207	118.798	16.706	212.645	206.737		206.737		206.737	72.801	133.936	2.71775	1.83975	0.543551	12.7721	33.0798	1.10266			23.4975	60.8586	1.01431				36.2696	93.9384	1.04376
86	6	73	97.892	27.245	159.346	72.801		72.801
87	6	170	86.451	20.066	138.043	169.544		169.544		169.544	95.525	74.019	6.45274	0.774865	1.29055	16.7588	43.4052	1.44684			12.9858	33.6332	0.560553				29.7446	77.0384	0.855982
88	6	96	50.802	20.9	100.108	95.525		95.525
89	6	160	76.469	20.265	155.626	159.389		159.389		159.389	69.051	90.338	3.82181	1.30828	0.764363	12.1142	31.3758	1.04586			15.8488	41.0483	0.684139				27.963	72.4241	0.804712
90	6	70	34.428	18.11	55.564	69.051		69.051
91	6	189	118.335	33.846	208.64	188.215		188.215		188.215	75.027	113.188	3.31426	1.50863	0.662853	13.1626	34.0912	1.13637			19.8575	51.431	0.857184				33.0202	85.5223	0.950247
92	6	76	96.901	20.333	200.483	75.027		75.027
93	6	184	121.068	72.44	171.336	183		183		183	92.962	90.038	5.16238	0.968546	1.03248	16.3091	42.2406	1.40802			15.7961	40.912	0.681867				32.1053	83.1526	0.923918
94	6	93	97.994	45.99	167.972	92.962		92.962
95	6	178	28.062	3.48	149.991	177.725		177.725		177.725	84.504	93.221	4.53246	1.10315	0.906491	14.8253	38.3974	1.27991			16.3546	42.3583	0.705972				31.1798	80.7557	0.897286
96	6	85	58.512	5.333	135.559	84.504		84.504
97	6	187	76.578	31.385	129.196	186.507		186.507		186.507	93.648	92.859	5.04248	0.991575	1.0085	16.4295	42.5523	1.41841			16.2911	42.1938	0.70323				32.7205	84.7462	0.941624
98	6	94	53.223	21.311	146.943	93.648		93.648
99	6	198	151.246	40.823	232.447	197.669		197.669		197.669	96.768	100.901	4.7952	1.04271	0.959039	16.9768	43.97	1.46567			17.7019	45.848	0.764133				34.6788	89.818	0.997978
100	6	97	121.465	34.773	165.828	96.768		96.768
101	6	141	84.586	23.42	140.847	140.73		140.73		140.73	78.16	62.57	6.2458	0.800537	1.24916	13.7123	35.5148	1.18383			10.9772	28.4309	0.473849				24.6895	63.9457	0.710508
102	6	79	34.521	20.513	54.153	78.16		78.16
103	7	266	9.754	4.646	16.67	265.932		265.932		265.932	97.622	168.31	2.90007	1.7241	0.580013	17.1267	44.3581	1.4786			29.5281	76.4777	1.27463				46.6547	120.836	1.34262
104	7	98	17.207	5.667	37.866	97.622		97.622
105	7	128	56.092	3.41	124.577	127.664		127.664		127.664	42	85.664	2.45144	2.03962	0.490288	7.36842	19.0842	0.63614			15.0288	38.9245	0.648742				22.3972	58.0087	0.644541
106	7	43	6.535	2.333	12	42		42
107	7	221	7.03	2.244	15.912	220.002		220.002		220.002	95	125.002	3.79994	1.31581	0.759988	16.6667	43.1667	1.43889			21.9302	56.7992	0.946653				38.5968	99.9658	1.11073
108	7	95	4.979	2	8	95		95
109	7	221	27.8	7.24	115.046	220.384		220.384		220.002	95	125.002	3.79994	1.31581	0.759988	16.6667	43.1667	1.43889			21.9302	56.7992	0.946653				38.6639	100.139	1.11266
110	7	98	32.496	3.953	105.203	97.185		97.185
111	8	189	89.907	10	181.271	188.998		188.998		188.998	114.141	74.857	7.62394	0.655829	1.52479	20.0247	51.8641	1.7288			13.1328	34.014	0.5669				33.1575	85.878	0.9542
112	8	114	70.473	8.011	165.847	114.141		114.141
113	8	109	21.808	12.007	64.549	108.342		108.342		108.342	45.891	62.451	3.67416	1.36086	0.734832	8.05105	20.8522	0.695074			10.9563	28.3769	0.472948				19.0074	49.2291	0.54699
114	8	46	32.198	11.696	180	45.891		45.891
115	8	141	32.417	5.693	195.183	141.315		141.315		141.315	84.216	57.099	7.37456	0.678007	1.47491	14.7747	38.2666	1.27555			10.0174	25.945	0.432416				24.7921	64.2116	0.713462
116	8	85	17.86	4	84.468	84.216		84.216
117	8	187	37.283	11.667	181.957	186.4		186.4		186.4	62.936	123.464	2.54876	1.96174	0.509752	11.0414	28.5972	0.953241			21.6604	56.1003	0.935005				32.7018	84.6975	0.941084
118	8	63	41.442	12.111	176.828	62.936		62.936
119	9	220	37.823	15.467	157.833	219.246		219.246		219.246	68.542	150.704	2.27406	2.19871	0.454812	12.0249	31.1445	1.03815			26.4393	68.4778	1.1413				38.4642	99.6223	1.10691
120	9	69	68.984	26.75	160.063	68.542		68.542
121	9	170	97.439	36.463	223.659	169.956		169.956		169.956	84.06	85.896	4.89313	1.02184	0.978625	14.7474	38.1957	1.27319			15.0695	39.0299	0.650499				29.8168	77.2256	0.858062
122	9	85	96.871	24.54	205.282	84.06		84.06
123	9	223	112.843	23.781	254.601	222.847		222.847		222.847	90.62	132.227	3.42668	1.45914	0.685337	15.8982	41.1765	1.37255			23.1977	60.0821	1.00137				39.096	101.259	1.12509
124	9	91	63.264	34.854	142.382	90.62		90.62
125	9	141	72.214	31.001	217.06	140.064		140.064		140.064	58.249	81.815	3.5598	1.40457	0.71196	10.2191	26.4675	0.882251			14.3535	37.1756	0.619593				24.5726	63.6431	0.707146
126	9	59	55.798	34.866	91.631	58.249		58.249
127	9	210	141.612	20.411	254.861	209.747		209.747		209.747	81.541	128.206	3.18008	1.57229	0.636015	14.3054	37.0511	1.23504			22.4923	58.255	0.970917				36.7977	95.3061	1.05896
128	9	82	41.556	26.553	102.23	81.541		81.541
129	9	205	32.734	3.333	209.081	204.863		204.863		204.863	92.195	112.668	4.09145	1.22206	0.818289	16.1746	41.8921	1.3964			19.7663	51.1948	0.853246				35.9409	93.0869	1.0343
130	9	93	32.716	7.479	170.298	92.195		92.195
131	10	124	129.619	42.667	255	123.976		123.976		123.976	49.193	74.783	3.28905	1.5202	0.65781	8.63035	22.3526	0.745087			13.1198	33.9803	0.566339				21.7502	56.333	0.625922
132	10	50	118.517	24.89	227.214	49.193		49.193
133	10	163	123.944	27.77	252.587	162.484		162.484		162.484	65.97	96.514	3.41764	1.463	0.683528	11.5737	29.9758	0.999195			16.9323	43.8546	0.73091				28.506	73.8304	0.820338
134	10	66	52.666	17.663	136.052	65.97		65.97
135	10	162	90.713	26.397	250.222	161.484		161.484		161.484	51.478	110.006	2.33978	2.13695	0.467956	9.03123	23.3909	0.779696			19.2993	49.9852	0.833086				28.3305	73.3761	0.81529
136	10	52	58.723	15.333	83.677	51.478		51.478
137	10	176	88.875	29.166	252.672	175.57		175.57		175.57	79.48	96.09	4.13571	1.20898	0.827141	13.9439	36.1146	1.20382			16.8579	43.6619	0.727699				30.8018	79.7765	0.886406
138	10	80	38.295	17.655	115.3	79.48		79.48
139	10	188	27.216	10.567	93.257	187.211		187.211		187.211	70.576	116.635	3.02551	1.65262	0.605101	12.3818	32.0687	1.06896			20.4623	52.9973	0.883288				32.844	85.0661	0.945178
140	10	71	31.227	10.333	86.17	70.576		70.576
141	10	191	82.94	5.214	240.107	190.413		190.413		190.413	64.846	125.567	2.58213	1.93639	0.516425	11.3765	29.4651	0.98217			22.0293	57.0559	0.950931				33.4058	86.521	0.961344
142	10	65	39.639	7.887	239.741	64.846		64.846
143	10	139	32.506	3.289	147.819	138.398		138.398		138.398	57.697	80.701	3.57474	1.3987	0.714948	10.1223	26.2167	0.87389			14.1581	36.6694	0.611157				24.2804	62.8861	0.698735
144	10	58	12.093	4.838	26.578	57.697		57.697
145	10	110	121.416	4.461	249.651	109.659		109.659		109.659	54.589	55.07	4.95633	1.00881	0.991266	9.57702	24.8045	0.826816			9.6614	25.023	0.417051				19.2384	49.8275	0.553639
146	10	55	14.987	4.54	29.794	54.589		54.589
147	10	87	50.103	12.697	218.375	86.354		86.354		86.354	24.759	61.595	2.00982	2.48778	0.401964	4.34368	11.2501	0.375005			10.8061	27.9879	0.466465				15.1498	39.238	0.435978
148	10	25	17.327	11.785	25.667	24.759		24.759
149	10	98	67.633	14.199	255	97.098		97.098		97.098	76.551	20.547	18.6283	0.268409	3.72565	13.43	34.7837	1.15946			3.60474	9.33627	0.155604				17.0347	44.12	0.490222
150	10	77	29.838	13.433	116.621	76.551		76.551
151	11	186	23.544	4.262	79.095	185.311		185.311		185.311	98.082	87.229	5.6221	0.889348	1.12442	17.2074	44.5671	1.48557			15.3033	39.6356	0.660594				32.5107	84.2027	0.935586
152	11	99	8.995	2.9	30.464	98.082		98.082
153	11	153	81.175	4.165	149.454	152.611		152.611		152.611	74.726	77.885	4.7972	1.04227	0.95944	13.1098	33.9544	1.13181			13.664	35.3899	0.589831				26.7739	69.3443	0.770492
154	11	75	43.477	7.667	91.45	74.726		74.726
155	11	140	62.689	5	181.305	141.04		141.04		141.04	43.324	97.716	2.21683	2.25547	0.443366	7.6007	19.6858	0.656194			17.1432	44.4008	0.740013				24.7439	64.0866	0.712073
156	11	44	16.301	4.466	56.376	43.324		43.324
157	11	95	29.688	8.824	84.345	94.641		94.641		94.641	57.206	37.435	7.64071	0.654389	1.52814	10.0361	25.9936	0.866453			6.56754	17.0099	0.283499				16.6037	43.0035	0.477817
158	11	57	71.758	12.194	117.482	57.206		57.206
159	11	123	13.222	3.357	93.619	122.483		122.483		122.483	63.695	58.788	5.41735	0.922961	1.08347	11.1746	28.9421	0.964737			10.3137	26.7124	0.445207				21.4882	55.6546	0.618384
160	11	64	15.96	3.615	43.493	63.695		63.695
161	11	101	36.396	2.315	129.285	100.578		100.578		100.578	44.407	56.171	3.95284	1.26491	0.790568	7.7907	20.1779	0.672597			9.85456	25.5233	0.425389				17.6453	45.7012	0.507791
162	11	45	20.298	1.738	62.879	44.407		44.407
163	12	216	66.42	12.667	173.835	215.678		215.678		215.678	102.45	113.228	4.52406	1.1052	0.904812	17.9737	46.5518	1.55173			19.8646	51.4492	0.857487				37.8382	98.0011	1.0889
164	12	103	72.437	12.838	134.738	102.45		102.45
165	12	152	42.911	10.589	127.391	151.782		151.782		151.782	89.811	61.971	7.24621	0.690016	1.44924	15.7563	40.8089	1.3603			10.8721	28.1588	0.469313				26.6284	68.9676	0.766307
166	12	90	54.374	12.157	143.134	89.811		89.811
167	12	200	33.717	9.379	135.457	199.729		199.729		199.729	80.777	118.952	3.39536	1.4726	0.679072	14.1714	36.7039	1.22346			20.8688	54.0501	0.900835				35.0402	90.7541	1.00838
168	12	81	28.859	5.014	58.049	80.777		80.777
169	13	270	21.077	4.351	132.295	269.77		269.77		269.77	170.688	99.082	8.61347	0.580486	1.72269	29.9453	77.5582	2.58527			17.3828	45.0215	0.750358				47.3281	122.58	1.362
170	13	171	66.833	10.689	148.972	170.688		170.688
171	13	230	56.256	13.146	152.203	229.382		229.382		229.382	108.301	121.081	4.47225	1.118	0.894451	19.0002	49.2105	1.64035			21.2423	55.0175	0.916958				40.2425	104.228	1.15809
172	13	109	47.246	13.734	154.947	108.301		108.301
173	13	164	55.76	7.79	114.749	163.11		163.11		163.11	81.345	81.765	4.97432	1.00516	0.994863	14.2711	36.962	1.23207			14.3447	37.1529	0.619214				28.6158	74.1149	0.823499
174	13	82	18.493	8.216	45.623	81.345		81.345
175	13	109	25.984	6.436	104.883	108.227		108.227		108.227	57.14	51.087	5.59242	0.894067	1.11848	10.0246	25.9636	0.865454			8.96263	23.2132	0.386887				18.9872	49.1768	0.546409
176	13	58	49.224	11.412	123.808	57.14		57.14
177	13	159	30.036	7.53	124.062	158.39		158.39		158.39	92.455	65.935	7.01107	0.713158	1.40221	16.2202	42.0103	1.40034			11.5675	29.9599	0.499332				27.7877	71.9702	0.799669
178	13	93	23.616	8.18	78.075	92.455		92.455
179	13	203	19.535	11.007	36.518	202.83		202.83		202.83	87.727	115.103	3.8108	1.31206	0.762161	15.3907	39.8619	1.32873			20.1935	52.3012	0.871686				35.5842	92.1631	1.02403
180	13	88	24.707	8.407	41.615	87.727		87.727
181	13	193	30.575	11.85	103.062	192.255		192.255		192.255	106.794	85.461	6.24811	0.800242	1.24962	18.7358	48.5257	1.61752			14.9932	38.8323	0.647205				33.7289	87.358	0.970644
182	13	107	35.28	11.538	96.528	106.794		106.794
183	13	193	43.88	12.977	88.489	192.338		192.338		192.338	98.858	93.48	5.28766	0.945599	1.05753	17.3435	44.9197	1.49732			16.4	42.476	0.707933				33.7435	87.3957	0.971063
184	13	99	41.963	23.214	73.444	98.858		98.858
185	14	292	76.257	11.627	191.093	291.776		291.776		291.776	160.863	130.913	6.14389	0.813817	1.22878	28.2216	73.0939	2.43646			22.9672	59.485	0.991417				51.1888	132.579	1.4731
186	14	161	64.224	14.654	219.315	160.863		160.863
187	14	199	49.858	4.954	157.289	198.116		198.116		198.116	98.29	99.826	4.92307	1.01563	0.984613	17.2439	44.6616	1.48872			17.5133	45.3595	0.755992				34.7572	90.0211	1.00023
188	14	99	35.556	8.667	101.761	98.29		98.29
189	14	162	91.871	19.078	209.6	161.471		161.471		161.471	80.156	81.315	4.92873	1.01446	0.985747	14.0625	36.4218	1.21406			14.2658	36.9484	0.615807				28.3282	73.3702	0.815224
190	14	81	27.237	3.012	94.196	80.156		80.156
191	14	135	58.455	4.861	183.544	134.715		134.715		134.715	55.606	79.109	3.51452	1.42267	0.702904	9.75544	25.2666	0.84222			13.8788	35.946	0.5991				23.6342	61.2126	0.68014
192	14	56	20.963	4.641	79.937	55.606		55.606
193	14	257	41.586	4.459	142.763	256.457		256.457		256.457	111.086	145.371	3.82078	1.30863	0.764155	19.4888	50.4759	1.68253			25.5037	66.0545	1.10091				44.9925	116.53	1.29478
194	14	112	10.541	2.449	36.479	111.086		111.086
195	14	151	62.609	11.275	224.444	150.81		150.81		150.81	104.446	46.364	11.2637	0.443904	2.25274	18.3239	47.4588	1.58196			8.13404	21.0672	0.351119				26.4579	68.5259	0.761399
196	14	105	65.538	9.62	247.371	104.446		104.446
197	15	202	25.286	8.978	44.157	201.854		201.854		201.854	73.79	128.064	2.88098	1.73552	0.576196	12.9456	33.5291	1.11764			22.4674	58.1905	0.969841				35.413	91.7196	1.01911
198	15	74	49.027	18.249	144.071	73.79		73.79
199	15	272	25.645	6.084	145.398	271.95		271.95		271.95	161.003	110.947	7.25585	0.689099	1.45117	28.2461	73.1575	2.43858			19.4644	50.4128	0.840213				47.7105	123.57	1.373
200	15	162	48.065	13.467	168	161.003		161.003
201	15	275	49.537	4.708	146.64	274.898		274.898		274.898	119.52	155.378	3.8461	1.30002	0.769221	20.9684	54.3082	1.81027			27.2593	70.6016	1.17669				48.2277	124.91	1.38789
202	15	120	37.687	7.356	166.551	119.52		119.52
203	15	255	45.184	2.752	186.641	254.566		254.566		254.566	132.242	122.324	5.4054	0.925001	1.08108	23.2004	60.0889	2.00296			21.4604	55.5823	0.926372				44.6607	115.671	1.28524
204	15	133	18.953	3.829	73.089	132.242		132.242
205	16	319	94.071	30.087	250.885	318.427		318.427		318.427	125.1	193.327	3.23545	1.54538	0.64709	21.9474	56.8437	1.89479			33.917	87.8451	1.46408				55.8644	144.689	1.60765
206	16	126	70.757	24.65	195.045	125.1		125.1
207	16	363	81.998	45.746	117.908	362.353		362.353		362.353	158.959	203.394	3.90766	1.27954	0.781532	27.8875	72.2287	2.40762			35.6832	92.4194	1.54032				63.5707	164.648	1.82942
208	16	159	80.858	51.939	121.147	158.959		158.959
209	16	335	112.021	31.008	254.575	334.524		334.524		334.524	146.485	188.039	3.89507	1.28367	0.779014	25.6991	66.5607	2.21869			32.9893	85.4423	1.42404				58.6884	152.003	1.68892
210	16	147	58.911	31	95.243	146.485		146.485
211	16	215	103.774	52.471	197.121	214.478		214.478		214.478	107.07	107.408	4.98427	1.00316	0.996853	18.7842	48.6511	1.6217			18.8435	48.8047	0.813411				37.6277	97.4558	1.08284
212	16	108	71.642	38.391	200.892	107.07		107.07
213	16	309	82.621	33.446	250.119	308.974		308.974		308.974	169.257	139.717	6.05714	0.825473	1.21143	29.6942	76.908	2.5636			24.5118	63.4854	1.05809				54.206	140.393	1.55993
214	16	170	108.99	40.333	230.191	169.257		169.257
215	16	292	73.649	16.965	204.034	291.707		291.707		291.707	128.413	163.294	3.93196	1.27163	0.786391	22.5286	58.3491	1.94497			28.6481	74.1985	1.23664				51.1767	132.548	1.47275
216	16	129	38.619	10.921	72.362	128.413		128.413
217	16	242	115.123	42.597	254.946	241.731		241.731		241.731	100.17	141.561	3.53805	1.41321	0.70761	17.5737	45.5158	1.51719			24.8353	64.3233	1.07206				42.4089	109.839	1.22044
218	16	101	74.687	33.886	148.114	100.17		100.17
219	16	333	77.859	31.627	210.12	332.483		332.483		332.483	142.215	190.268	3.73723	1.33789	0.747446	24.95	64.6205	2.15402			33.3804	86.4551	1.44092				58.3304	151.076	1.67862
220	16	143	66.311	38.722	92.856	142.215		142.215
221	16	212	56.451	22	152.962	211.206		211.206		211.206	92.136	119.07	3.86898	1.29233	0.773797	16.1642	41.8653	1.39551			20.8895	54.1037	0.901729				37.0537	95.969	1.06632
222	16	93	50.131	22.812	85.158	92.136		92.136
223	16	188	81.995	9.667	159.912	187.489		187.489		187.489	72.007	115.482	3.11767	1.60376	0.623534	12.6328	32.719	1.09063			20.26	52.4734	0.874557				32.8928	85.1924	0.946582
224	16	73	9.793	5.114	13.941	72.007		72.007
225	16	193	34.632	10.13	138.008	192.786		192.786		192.786	118.106	74.68	7.90747	0.632313	1.58149	20.7204	53.6657	1.78886			13.1018	33.9335	0.565559				33.8221	87.5993	0.973325
226	16	119	16.194	8.575	82.462	118.106		118.106
227	16	168	37.026	9.831	147.921	167.815		167.815		167.815	66.851	100.964	3.31064	1.51028	0.662127	11.7282	30.3762	1.01254			17.713	45.8766	0.76461				29.4412	76.2528	0.847253
228	16	67	34.205	10.817	103.931	66.851		66.851
229	16	247	17.761	6.303	82.281	246.757		246.757		246.757	119.403	127.354	4.68784	1.06659	0.937568	20.9479	54.255	1.8085			22.3428	57.8679	0.964465				43.2907	112.123	1.24581
230	16	120	11.142	3.826	35.31	119.403		119.403
231	17	214	39.261	9.379	154.419	213.328		213.328		213.328	89.694	123.634	3.6274	1.3784	0.72548	15.7358	40.7557	1.35852			21.6902	56.1776	0.936293				37.426	96.9332	1.07704
232	17	90	19.423	9.161	83.044	89.694		89.694
233	17	230	80.065	10.783	135.171	229.401		229.401		229.401	135.695	93.706	7.24046	0.690563	1.44809	23.8061	61.6579	2.05526			16.4396	42.5787	0.709645				40.2458	104.237	1.15818
234	17	136	40.693	7.482	133.809	135.695		135.695
235	17	112	45.757	8.267	153.721	111.521		111.521		111.521	40.361	71.16	2.83593	1.76309	0.567187	7.08088	18.3395	0.611316			12.4842	32.3341	0.538902				19.5651	50.6736	0.56304
236	17	41	19.139	9.12	31.229	40.361		40.361
237	17	92	4.725	1.309	8.914	91.214		91.214		91.214	47.17	44.044	5.35487	0.933729	1.07097	8.27544	21.4334	0.714446			7.72702	20.013	0.33355				16.0025	41.4464	0.460515
238	17	48	4.972	2.215	10.813	47.17		47.17
239	17	161	72.998	5.333	163.812	160.262		160.262		160.262	71.694	88.568	4.0474	1.23536	0.80948	12.5779	32.5767	1.08589			15.5382	40.2441	0.670734				28.1161	72.8208	0.80912
240	17	72	16.029	4.919	87.889	71.694		71.694
241	17	160	28.603	7.659	100.395	159.531		159.531		159.531	70.831	88.7	3.99273	1.25228	0.798546	12.4265	32.1846	1.07282			15.5614	40.304	0.671734				27.9879	72.4886	0.805429
242	17	71	14.283	8.677	21.009	70.831		70.831
243	17	152	32.957	8.962	144.39	151.22		151.22		151.22	67.742	83.478	4.05748	1.23229	0.811495	11.8846	30.781	1.02603			14.6453	37.9312	0.632187				26.5298	68.7122	0.763469
244	17	68	10.654	5.559	18.808	67.742		67.742
245	17	157	16.872	7.355	62.6	156.064		156.064		156.064	64.885	91.179	3.55811	1.40524	0.711622	11.3833	29.4828	0.982761			15.9963	41.4305	0.690508				27.3796	70.9133	0.787925
246	17	65	13.898	9.257	20.695	64.885		64.885
247	17	187	23.05	8.307	85.561	186.067		186.067		186.067	96.255	89.812	5.35869	0.933063	1.07174	16.8868	43.7369	1.4579			15.7565	40.8093	0.680155				32.6433	84.5462	0.939403
248	17	97	29.615	18.954	50.661	96.255		96.255
249	18	145	139.069	58.667	212.603	144.368		144.368		144.368	75.432	68.936	5.47116	0.913883	1.09423	13.2337	34.2752	1.14251			12.094	31.3236	0.522059				25.3277	65.5988	0.728875
250	18	76	24.045	12.826	63	75.432		75.432
251	18	115	29.544	12.063	42.774	114.935		114.935		114.935	60.44	54.495	5.54546	0.901638	1.10909	10.6035	27.4631	0.915436			9.56053	24.7618	0.412696				20.164	52.2249	0.580276
252	18	61	73.203	19.509	144.124	60.44		60.44
253	18	167	30.584	17.3	69.074	166.973		166.973		166.973	99.725	67.248	7.41472	0.674334	1.48294	17.4956	45.3136	1.51045			11.7979	30.5565	0.509276				29.2935	75.8702	0.843002
254	18	100	28.138	16.284	45.972	99.725		99.725
255	18	197	17.459	4.668	32.526	196.329		196.329		196.329	88.685	107.644	4.11937	1.21378	0.823873	15.5588	40.2972	1.34324			18.8849	48.9119	0.815199				34.4437	89.2091	0.991213
256	18	89	64.933	19.279	120.133	88.685		88.685
257	18	158	63.261	13.667	158.459	157.433		157.433		157.433	65.734	91.699	3.58423	1.395	0.716845	11.5323	29.8686	0.99562			16.0875	41.6667	0.694446				27.6198	71.5353	0.794837
258	18	66	46.574	29.004	83.913	65.734		65.734
259	18	133	56.661	21.406	186.947	132.876		132.876		132.876	63.032	69.844	4.51234	1.10807	0.902468	11.0582	28.6409	0.954695			12.2533	31.7361	0.528936				23.3116	60.377	0.670855
260	18	64	57.855	20.667	136.129	63.032		63.032
261	18	201	71.329	13.518	202.668	200.192		200.192		200.192	101.242	98.95	5.11582	0.977361	1.02316	17.7618	46.0029	1.53343			17.3596	44.9615	0.749358				35.1214	90.9644	1.01072
262	18	102	91.38	17	197.148	101.242		101.242
263	18	237	90.143	15.022	224.74	236.932		236.932		236.932	174.917	62.015	14.1028	0.35454	2.82056	30.6872	79.4798	2.64933			10.8798	28.1787	0.469646				41.567	107.659	1.19621
264	18	175	128.001	76.855	176.74	174.917		174.917
265	18	198	70.03	23.573	164.348	197.345		197.345		197.345	89.308	108.037	4.13321	1.20971	0.826643	15.6681	40.5803	1.35268			18.9539	49.0905	0.818175				34.6219	89.6708	0.996342
266	18	90	45.392	16.049	86.651	89.308		89.308
267	19	161	59.263	13.616	196.122	160.031		160.031		160.031	87.115	72.916	5.97365	0.837009	1.19473	15.2833	39.5838	1.31946			12.7923	33.132	0.5522				28.0756	72.7158	0.807954
268	19	88	81.208	21.023	204.717	87.115		87.115
269	19	154	43.659	17.891	196.314	154.043		154.043		154.043	54.454	99.589	2.73394	1.82886	0.546787	9.55333	24.7431	0.824771			17.4718	45.2518	0.754197				27.0251	69.995	0.777722
270	19	55	88.025	26.359	198.051	54.454		54.454
271	19	115	93.323	15.848	236.138	114.202		114.202		114.202	58.138	56.064	5.18497	0.964326	1.03699	10.1996	26.4171	0.88057			9.83579	25.4747	0.424578				20.0354	51.8918	0.576575
272	19	59	33.918	12.527	163.353	58.138		58.138
273	19	123	88.78	22.371	214.468	122.631		122.631		122.631	75.69	46.941	8.06225	0.620174	1.61245	13.2789	34.3925	1.14642			8.23526	21.3293	0.355489				21.5142	55.7218	0.619131
274	19	76	21.05	6.667	110.11	75.69		75.69
275	19	193	120.744	17.455	241.731	192.107		192.107		192.107	99.81	92.297	5.407	0.924727	1.0814	17.5105	45.3523	1.51174			16.1925	41.9385	0.698974				33.703	87.2907	0.969897
276	19	100	25.747	11.379	116.242	99.81		99.81
277	19	177	72.745	11.167	227.528	176.448		176.448		176.448	94.403	82.045	5.75312	0.869093	1.15062	16.5619	42.8954	1.42985			14.3939	37.2801	0.621335				30.9558	80.1755	0.890839
278	19	95	39.223	15.24	145.76	94.403		94.403
279	19	104	26.991	11.434	45.155	103.73		103.73		103.73	49.649	54.081	4.59024	1.08927	0.918049	8.71035	22.5598	0.751994			9.48789	24.5736	0.409561				18.1982	47.1335	0.523705
280	19	50	21.984	14.459	30.72	49.649		49.649
281	19	170	40.995	9.623	174.049	169		169		169	82.976	86.024	4.82284	1.03673	0.964568	14.5572	37.7031	1.25677			15.0919	39.0881	0.651468				29.6491	76.7912	0.853236
282	19	83	20.618	12.331	30.564	82.976		82.976
283	19	200	37.532	0	190.253	199.06		199.06		199.06	73.878	125.182	2.95082	1.69444	0.590165	12.9611	33.5691	1.11897			21.9618	56.8809	0.948016				34.9228	90.4501	1.005
284	19	74	7.986	1.399	17.823	73.878		73.878
285	19	136	32.953	21.033	113.255	135.532		135.532		135.532	57.697	77.835	3.70637	1.34903	0.741273	10.1223	26.2167	0.87389			13.6553	35.3671	0.589452				23.7775	61.5838	0.684265
286	19	58	115.687	55	221.147	57.697		57.697
287	19	99	27.917	12.448	80.181	98.664		98.664		98.664	43.324	55.34	3.91435	1.27735	0.78287	7.6007	19.6858	0.656194			9.70877	25.1457	0.419095				17.3095	44.8315	0.498128
288	19	44	104.305	13.891	210.312	43.324		43.324
289	20	178	39.464	3.386	106.633	177.395		177.395		177.395	97.499	79.896	6.10162	0.819455	1.22032	17.1051	44.3022	1.47674			14.0168	36.3036	0.60506				31.1219	80.6058	0.89562
290	20	98	12.413	2.333	45.955	97.499		97.499
291	20	191	33.638	3.505	119.657	190.431		190.431		190.431	90.609	99.822	4.53853	1.10168	0.907706	15.8963	41.1715	1.37238			17.5126	45.3577	0.755962				33.4089	86.5292	0.961435
292	20	91	12.559	3.53	56.08	90.609		90.609
293	20	167	137.159	42.66	243.901	166.481		166.481		166.481	90.708	75.773	5.98551	0.835351	1.1971	15.9137	41.2164	1.37388			13.2935	34.4302	0.573836				29.2072	75.6466	0.840518
294	20	91	97.568	14.76	156.644	90.708		90.708
295	20	182	92.656	10.613	255	181.675		181.675		181.675	81.584	100.091	4.07549	1.22685	0.815098	14.313	37.0706	1.23569			17.5598	45.4799	0.757999				31.8728	82.5506	0.917229
296	20	82	89.994	10.47	146.64	81.584		81.584
297	20	404	76.22	9.358	255	403.515		403.515		403.515	174.568	228.947	3.81241	1.31151	0.762482	30.626	79.3212	2.64404			40.1661	104.03	1.73384				70.7921	183.352	2.03724
298	20	175	79.943	31.551	143.264	174.568		174.568
299	21	135	88.801	7.814	235.735	134.837		134.837		134.837	75.425	59.412	6.34762	0.787696	1.26952	13.2325	34.2721	1.1424			10.4232	26.996	0.449933				23.6556	61.268	0.680756
300	21	76	36.495	3.154	208.206	75.425		75.425
301	21	187	74.845	17.256	181.804	186.764		186.764		186.764	89.376	97.388	4.58866	1.08964	0.917731	15.68	40.6112	1.35371			17.0856	44.2517	0.737529				32.7656	84.8629	0.942922
302	21	90	97.865	17.667	176.29	89.376		89.376
303	21	159	82.978	23.333	192.214	158.457		158.457		158.457	106.93	51.527	10.3761	0.481876	2.07522	18.7596	48.5875	1.61958			9.03982	23.4131	0.390219				27.7995	72.0006	0.800007
304	21	107	92.728	13.333	215.125	106.93		106.93
305	21	148	74.329	16.502	208.457	147.17		147.17		147.17	42	105.17	1.99677	2.50405	0.399353	7.36842	19.0842	0.63614			18.4509	47.7878	0.796463				25.8193	66.872	0.743022
306	21	43	33.109	17	142.667	42		42
307	21	161	125.772	31.374	242.173	160.328		160.328		160.328	75.928	84.4	4.4981	1.11158	0.899621	13.3207	34.5006	1.15002			14.807	38.3502	0.63917				28.1277	72.8508	0.809453
308	21	76	69.068	12.667	172.748	75.928		75.928
309	21	147	82.35	13.317	232.229	146.185		146.185		146.185	46.174	100.011	2.30845	2.16596	0.461689	8.1007	20.9808	0.699361			17.5458	45.4436	0.757393				25.6465	66.4244	0.738049
310	21	47	24.091	12.022	32.279	46.174		46.174
311	21	145	152.3	13.667	237.355	144.586		144.586		144.586	54.203	90.383	2.99852	1.66749	0.599703	9.5093	24.6291	0.820969			15.8567	41.0688	0.684479				25.366	65.6978	0.729976
312	21	55	122.517	35.947	196.624	54.203		54.203
313	21	108	65.23	7.416	168.899	107.205		107.205		107.205	60.415	46.79	6.45597	0.774477	1.29119	10.5991	27.4517	0.915058			8.20877	21.2607	0.354345				18.8079	48.7124	0.541249
314	21	61	86.051	15.976	173.351	60.415		60.415
315	21	132	135.328	18.506	233.273	131.095		131.095		131.095	62.434	68.661	4.54654	1.09974	0.909308	10.9533	28.3691	0.945638			12.0458	31.1986	0.519977				22.9991	59.5677	0.661864
316	21	63	35.423	9.997	154	62.434		62.434
317	21	140	58.973	3.85	180.65	139.086		139.086		139.086	97.165	41.921	11.5891	0.431441	2.31781	17.0465	44.1504	1.47168			7.35456	19.0483	0.317472				24.4011	63.1987	0.702208
318	21	98	39.846	4.392	192.775	97.165		97.165
319	21	134	27.353	14.126	73.97	133.701		133.701		133.701	57.94	75.761	3.82387	1.30758	0.764773	10.1649	26.3271	0.877571			13.2914	34.4247	0.573746				23.4563	60.7519	0.675021
320	21	58	20.506	12.295	34.459	57.94		57.94
321	21	167	62.895	14.393	235.505	166.759		166.759		166.759	89.68	77.079	5.81741	0.859489	1.16348	15.7333	40.7493	1.35831			13.5226	35.0236	0.583727				29.256	75.7729	0.841922
322	21	90	119.183	23.701	254.33	89.68		89.68
323	22	206	95.746	39.105	233.733	205.876		205.876		205.876	67.268	138.608	2.42656	2.06053	0.485311	11.8014	30.5656	1.01885			24.3172	62.9815	1.04969				36.1186	93.5472	1.03941
324	22	68	39.91	20.367	110.715	67.268		67.268
325	22	189	86.795	42.023	177.298	188.345		188.345		188.345	95.415	92.93	5.1337	0.973956	1.02674	16.7395	43.3552	1.44517			16.3035	42.2261	0.703768				33.043	85.5813	0.950904
326	22	96	117.303	34.968	227.616	95.415		95.415
327	22	188	172.229	32.404	250.508	187.864		187.864		187.864	82.134	105.73	3.88414	1.28729	0.776828	14.4095	37.3205	1.24402			18.5491	48.0422	0.800704				32.9586	85.3628	0.948475
328	22	83	123.061	78.199	195.001	82.134		82.134
329	22	166	69.689	26.318	214.464	165.303		165.303		165.303	51.662	113.641	2.27304	2.1997	0.454607	9.06351	23.4745	0.782483			19.937	51.6369	0.860615				29.0005	75.1114	0.834571
330	22	52	115.827	29.117	213.767	51.662		51.662
331	22	207	75.962	25.454	175.996	206.303		206.303		206.303	88.51	117.793	3.75701	1.33084	0.751403	15.5281	40.2177	1.34059			20.6654	53.5235	0.892058				36.1935	93.7412	1.04157
332	22	89	23.74	7.519	81.442	88.51		88.51
333	23	241	77.111	29.266	225.66	240.793		240.793		240.793	106.85	133.943	3.98864	1.25356	0.797727	18.7456	48.5511	1.61837			23.4988	60.8618	1.01436				42.2444	109.413	1.2157
334	23	107	161.549	79.021	218.003	106.85		106.85
335	23	207	66.608	12.059	186.806	206.621		206.621		206.621	102.883	103.738	4.95879	1.00831	0.991758	18.0496	46.7486	1.55829			18.1996	47.1371	0.785618				36.2493	93.8857	1.04317
336	23	103	34.902	11.397	60.098	102.883		102.883
337	23	123	133.409	30.611	231.234	122.628		122.628		122.628	77.058	45.57	8.4549	0.591373	1.69098	13.5189	35.0141	1.16714			7.99474	20.7064	0.345106				21.5137	55.7204	0.619116
338	23	78	107.863	50.867	214.125	77.058		77.058
339	23	150	26.878	4.551	175.667	149.355		149.355		149.355	78.7	70.655	5.56932	0.897776	1.11386	13.807	35.7602	1.19201			12.3956	32.1046	0.535077				26.2026	67.8648	0.754054
340	23	79	58.776	7.852	180.773	78.7		78.7
341	23	242	119.972	35.617	248.8	241.232		241.232		241.232	170.141	71.091	11.9664	0.417836	2.39328	29.8493	77.3097	2.57699			12.4721	32.3028	0.538379				42.3214	109.612	1.21792
342	23	171	55.9	27.193	147.667	170.141		170.141
343	23	179	20.482	3.577	71.19	178.844		178.844		178.844	97.719	81.125	6.02274	0.830187	1.20455	17.1437	44.4021	1.48007			14.2325	36.8621	0.614368				31.3761	81.2642	0.902936
344	23	98	23.15	7	68.13	97.719		97.719
345	23	145	28.28	3.333	99.816	144.267		144.267		144.267	77.369	66.898	5.78261	0.864662	1.15652	13.5735	35.1554	1.17185			11.7365	30.3975	0.506625				25.31	65.5529	0.728366
346	23	78	19.59	3.471	97.936	77.369		77.369
347	24	157	31.931	4.195	132.741	156.32		156.32		156.32	68.007	88.313	3.85034	1.29859	0.770068	11.9311	30.9014	1.03005			15.4935	40.1282	0.668803				27.4246	71.0296	0.789218
348	24	69	81.049	7.209	150.78	68.007		68.007
349	24	159	20.204	3.233	99.589	158.519		158.519		158.519	94.505	64.014	7.38159	0.677361	1.47632	16.5798	42.9417	1.43139			11.2305	29.0871	0.484784				27.8104	72.0288	0.80032
350	24	95	31.541	7.178	122.811	94.505		94.505
351	24	132	8.922	4.209	32.875	131.529		131.529		131.529	68.593	62.936	5.44942	0.917528	1.08988	12.0339	31.1677	1.03892			11.0414	28.5972	0.476621				23.0753	59.7649	0.664055
352	24	69	10.422	5.679	47.048	68.593		68.593
353	24	129	34.635	13.778	134.54	128.192		128.192		128.192	63.977	64.215	4.98147	1.00372	0.996294	11.224	29.0703	0.969008			11.2658	29.1784	0.486307				22.4898	58.2486	0.647207
354	24	64	55.993	26.315	129.876	63.977		63.977
355	24	151	27.643	5.162	95.243	151.491		151.491		151.491	108.861	42.63	12.7681	0.3916	2.55362	19.0984	49.4649	1.64883			7.47895	19.3705	0.322841				26.5774	68.8354	0.764838
356	24	109	37.18	4.827	97.751	108.861		108.861

## Sheet: Fig 1K  DMSO
		Area	Mean	Min	Max	Length		values		CldU+ IdU	CldU only	IdU only	Ratio C/I	Ratio I/C		CldU um	CldU kb	CldU kb/min			IdU um	IdU kb	IdU kb/min				Total um	Total kb	Total kb/min
1	1	259	44.268	12.867	160.175	258.265		258.265		258.265	87.727	170.538	2.57207	1.94396	0.514413	15.3907	39.8619	1.32873			29.9189	77.4901	1.2915				45.3096	117.352	1.30391
2	1	88	38.549	20.391	62.596	87.727		87.727
3	1	287	35.086	1.26	181.211	286.393		286.393		286.393	79.31	207.083	1.91493	2.61106	0.382987	13.914	36.0374	1.20125			36.3304	94.0956	1.56826				50.2444	130.133	1.44592
4	1	80	13.678	0.329	64.426	79.31		79.31
5	1	278	33.757	10.646	140.912	277.61		277.61		277.61	87.419	190.191	2.29819	2.17563	0.459638	15.3367	39.722	1.32407			33.3668	86.4201	1.44034				48.7035	126.142	1.40158
6	1	88	33.292	8.441	123.842	87.419		87.419
7	2	268	84.677	29.262	245.617	267.082		267.082		267.082	80.654	186.428	2.16314	2.31145	0.432628	14.1498	36.648	1.2216			32.7067	84.7103	1.41184				46.8565	121.358	1.34843
8	2	81	52.304	31.638	146.482	80.654		80.654
9	2	327	65.977	28.438	200.963	326.4		326.4		326.4	109.554	216.846	2.52608	1.97935	0.505216	19.22	49.7798	1.65933			38.0432	98.5318	1.6422				57.2632	148.312	1.64791
10	2	110	69.528	38.482	201.902	109.554		109.554
11	2	291	55.317	23.867	237.937	290.413		290.413		290.413	97.082	193.331	2.51077	1.99142	0.502154	17.0319	44.1127	1.47042			33.9177	87.8469	1.46411				50.9496	131.96	1.46622
12	2	98	109.248	44.013	210.096	97.082		97.082
13	2	243	89.902	23.963	233.697	242.671		242.671		242.671	65	177.671	1.82922	2.7334	0.365845	11.4035	29.5351	0.984503			31.1704	80.7312	1.34552				42.5739	110.266	1.22518
14	2	66	85.527	26.707	197.333	65		65
15	2	231	32.678	9.819	115.418	230.586		230.586		230.586	92.785	137.801	3.36663	1.48516	0.673326	16.2781	42.1602	1.40534			24.1756	62.6148	1.04358				40.4537	104.775	1.16417
16	2	93	32.995	13.108	77.347	92.785		92.785
17	2	251	64.664	24.313	215.482	250.826		250.826		250.826	107.466	143.36	3.74812	1.334	0.749623	18.8537	48.831	1.6277			25.1509	65.1408	1.08568				44.0046	113.972	1.26635
18	2	108	85.667	21.883	187.322	107.466		107.466
19	2	278	62.746	21.214	235.45	277		277		277	77.621	199.379	1.94657	2.56862	0.389314	13.6177	35.2699	1.17566			34.9788	90.595	1.50992				48.5965	125.865	1.3985
20	2	78	65.371	26.234	139.821	77.621		77.621
21	2	283	39.176	17.328	145.544	282.028		282.028		282.028	81.541	200.487	2.03357	2.45873	0.406715	14.3054	37.0511	1.23504			35.1732	91.0985	1.51831				49.4786	128.15	1.42388
22	2	82	103.598	44.467	213.082	81.541		81.541
23	2	215	76.944	24.78	238.155	214.225		214.225		214.225	61.205	153.02	1.9999	2.50012	0.39998	10.7377	27.8107	0.927023			26.8456	69.5301	1.15884				37.5833	97.3408	1.08156
24	2	62	70.032	29.007	226.879	61.205		61.205
25	2	207	84.068	20.047	216.725	206.565		206.565		206.565	69.354	137.211	2.52728	1.97842	0.505455	12.1674	31.5135	1.05045			24.0721	62.3468	1.03911				36.2395	93.8602	1.04289
26	2	70	78.148	32.998	203.667	69.354		69.354
27	2	322	51.164	12.415	203.862	321.95		321.95		321.95	111.665	210.285	2.65509	1.88318	0.531017	19.5904	50.739	1.6913			36.8921	95.5506	1.59251				56.4825	146.29	1.62544
28	2	112	87.496	14	180.384	111.665		111.665
29	2	258	74.865	19.945	205.438	257.158		257.158		257.158	106.677	150.481	3.54453	1.41062	0.708907	18.7153	48.4725	1.61575			26.4002	68.3765	1.13961				45.1154	116.849	1.29832
30	2	107	37.39	22.221	125.712	106.677		106.677
31	2	439	42.596	6.132	179.236	438.298		438.298		438.298	105.394	332.904	1.58295	3.15866	0.31659	18.4902	47.8896	1.59632			58.4042	151.267	2.52112				76.8944	199.156	2.21285
32	2	106	50.884	13.303	128.438	105.394		105.394
33	2	202	63.484	11.822	193.63	201.914		201.914		201.914	48.104	153.81	1.56375	3.19745	0.312749	8.4393	21.8578	0.728593			26.9842	69.8891	1.16482				35.4235	91.7469	1.01941
34	2	49	90.251	27.314	205.67	48.104		48.104
35	2	252	32.128	4.308	138.928	251.741		251.741		251.741	72.111	179.63	2.00721	2.49102	0.401442	12.6511	32.7662	1.09221			31.514	81.6214	1.36036				44.1651	114.388	1.27097
36	2	73	33.272	5.184	219.386	72.111		72.111
37	3	198	50.542	9.234	201.527	197.175		197.175		197.175	59.059	138.116	2.13802	2.33861	0.427604	10.3612	26.8356	0.894519			24.2309	62.758	1.04597				34.5921	89.5936	0.995484
38	3	60	29.089	4.432	97.488	59.059		59.059
39	3	233	43.438	8.997	194.879	232.485		232.485		232.485	73.206	159.279	2.29804	2.17576	0.459609	12.8432	33.2638	1.10879			27.9437	72.3741	1.20624				40.7868	105.638	1.17375
40	3	74	27.981	7.521	156.32	73.206		73.206
41	3	230	60.013	9.938	199.1	248.994		248.994		248.994	82.28	166.714	2.4677	2.02618	0.49354	14.4351	37.3869	1.24623			29.2481	75.7525	1.26254				43.6832	113.139	1.2571
42	3	83	49.28	14.221	170.63	82.28		82.28
43	3	246	89.942	14.126	242.675	245.752		245.752		245.752	62.586	183.166	1.70845	2.92663	0.34169	10.98	28.4382	0.94794			32.1344	83.2281	1.38713				43.1144	111.666	1.24074
44	3	63	85.967	40.263	170.535	62.586		62.586
45	3	237	57.028	23.606	206.139	236.323		236.323		236.323	60.539	175.784	1.72197	2.90365	0.344394	10.6209	27.5081	0.916936			30.8393	79.8738	1.33123				41.4602	107.382	1.19313
46	3	61	105.486	26.667	193.533	60.539		60.539
47	3	268	43.223	23.468	119.52	267.793		267.793		267.793	94.578	173.215	2.73008	1.83145	0.546015	16.5926	42.9749	1.4325			30.3886	78.7065	1.31177				46.9812	121.681	1.35202
48	3	95	37.225	26.723	63.845	94.578		94.578
49	3	278	37.895	17.197	156.29	277.619		277.619		277.619	114.756	162.863	3.52308	1.41921	0.704617	20.1326	52.1435	1.73812			28.5725	74.0027	1.23338				48.7051	126.146	1.40162
50	3	115	72.813	19.514	186.44	114.756		114.756
51	3	309	87.95	13.881	198.139	308.974		308.974		308.974	98.615	210.359	2.34397	2.13313	0.468794	17.3009	44.8093	1.49364			36.9051	95.5842	1.59307				54.206	140.393	1.55993
52	3	99	24.116	13.429	44.891	98.615		98.615
53	3	296	45.14	12.812	180.762	295.472		295.472		295.472	107.075	188.397	2.84174	1.75949	0.568348	18.7851	48.6534	1.62178			33.0521	85.605	1.42675				51.8372	134.258	1.49176
54	3	108	22.807	8.333	37.494	107.075		107.075
55	3	275	58.131	11.338	148.885	274.527		274.527		274.527	85.913	188.614	2.27748	2.19541	0.455496	15.0725	39.0377	1.30126			33.0902	85.7036	1.42839				48.1626	124.741	1.38601
56	3	86	76.871	23.66	172.279	85.913		85.913
57	3	277	108.665	16.499	244.73	276.349		276.349		276.349	109.59	166.759	3.28588	1.52166	0.657176	19.2263	49.7962	1.65987			29.256	75.7729	1.26288				48.4823	125.569	1.39521
58	3	110	37.33	22.333	59.849	109.59		109.59
59	3	223	121.085	25.444	219.294	222.036		222.036		222.036	87.281	134.755	3.23851	1.54392	0.647701	15.3125	39.6593	1.32198			23.6412	61.2308	1.02051				38.9537	100.89	1.121
60	3	88	110.621	28.561	176.528	87.281		87.281
61	3	242	81.956	23.279	227.481	241.499		241.499		241.499	103.465	138.034	3.74781	1.33411	0.749562	18.1518	47.013	1.5671			24.2165	62.7207	1.04535				42.3682	109.734	1.21926
62	3	104	126.197	39.013	226.851	103.465		103.465
63	3	284	30.011	3.01	205.956	283.579		283.579		283.579	105.019	178.56	2.94072	1.70026	0.588144	18.4244	47.7192	1.59064			31.3263	81.1352	1.35225				49.7507	128.854	1.43171
64	3	106	85.047	12.204	169.244	105.019		105.019
65	3	222	55.942	5.406	178.26	221.721		221.721		221.721	89.051	132.67	3.35611	1.48982	0.671222	15.623	40.4635	1.34878			23.2754	60.2834	1.00472				38.8984	100.747	1.11941
66	3	90	51.709	6.341	157.878	89.051		89.051
67	4	157	48.344	11.976	131.336	156.668		156.668		156.668	43.829	112.839	1.9421	2.57453	0.388421	7.6893	19.9153	0.663843			19.7963	51.2725	0.854541				27.4856	71.1877	0.790975
68	4	44	61.948	14.27	126.257	43.829		43.829
69	4	172	25.022	11.569	55.42	171.082		171.082		171.082	105.773	65.309	8.09789	0.617445	1.61958	18.5567	48.0618	1.60206			11.4577	29.6755	0.494592				30.0144	77.7373	0.863747
70	4	106	24.942	13.361	44.338	105.773		105.773
71	4	230	42.219	10.348	151.71	229.25		229.25		229.25	75.06	154.19	2.43401	2.05422	0.486802	13.1684	34.1062	1.13687			27.0509	70.0618	1.1677				40.2193	104.168	1.15742
72	4	76	36.21	12.735	102.166	75.06		75.06
73	4	219	40.035	15.968	95.016	218.762		218.762		218.762	79.706	139.056	2.86597	1.74461	0.573194	13.9835	36.2173	1.20724			24.3958	63.1851	1.05308				38.3793	99.4024	1.10447
74	4	80	57.56	20.333	121.432	79.706		79.706
75	4	283	56.267	12.943	152.532	282.451		282.451		282.451	72.533	209.918	1.72765	2.8941	0.34553	12.7251	32.958	1.0986			36.8277	95.3838	1.58973				49.5528	128.342	1.42602
76	4	73	16.511	2.667	39.105	72.533		72.533
77	4	228	28.955	2.378	176.079	227.882		227.882		227.882	94.366	133.516	3.53388	1.41487	0.706777	16.5554	42.8786	1.42929			23.4239	60.6678	1.01113				39.9793	103.546	1.15052
78	4	95	15.555	5.522	35	94.366		94.366
79	4	257	18.878	7.771	41	256.632		256.632		256.632	85.094	171.538	2.48033	2.01586	0.496065	14.9288	38.6655	1.28885			30.0944	77.9445	1.29907				45.0232	116.61	1.29567
80	4	86	13.689	5.192	29.323	85.094		85.094
81	4	268	45.679	14.073	183.237	267.217		267.217		267.217	78.772	188.445	2.09005	2.39228	0.418011	13.8196	35.7929	1.1931			33.0605	85.6268	1.42711				46.8802	121.42	1.34911
82	4	79	59.531	25.779	102.324	78.772		78.772
83	4	220	51.762	16.961	133.093	219.495		219.495		219.495	77.162	142.333	2.71062	1.8446	0.542123	13.5372	35.0613	1.16871			24.9707	64.6741	1.0779				38.5079	99.7354	1.10817
84	4	78	28.737	13.667	49.197	77.162		77.162
85	4	301	55.83	10.686	171.859	300.435		300.435		300.435	130.054	170.381	3.81656	1.31008	0.763313	22.8165	59.0947	1.96982			29.8914	77.4187	1.29031				52.7079	136.513	1.51682
86	4	131	46.313	10.289	127.433	130.054		130.054
87	4	300	92.162	15.379	164.023	299.787		299.787		299.787	125.925	173.862	3.62141	1.38068	0.724281	22.0921	57.2186	1.90729			30.5021	79.0005	1.31667				52.5942	136.219	1.51354
88	4	126	66.865	18.662	163.731	125.925		125.925
89	4	197	81.817	15.435	157.852	196.087		196.087		196.087	67.357	128.73	2.61621	1.91116	0.523242	11.817	30.6061	1.0202			22.5842	58.4931	0.974885				34.4012	89.0992	0.989991
90	4	68	86.271	43.73	149.247	67.357		67.357
91	4	234	86.1	7.449	180.283	233.054		233.054		233.054	126.874	106.18	5.97448	0.836893	1.1949	22.2586	57.6498	1.92166			18.6281	48.2467	0.804112				40.8867	105.896	1.17663
92	4	127	36.109	5.566	94.649	126.874		126.874
93	4	261	34.652	0.958	216.081	260.869		260.869		260.869	57.559	203.31	1.41555	3.5322	0.28311	10.0981	26.154	0.8718			35.6684	92.3812	1.53969				45.7665	118.535	1.31706
94	4	58	11.877	0.356	103.567	57.559		57.559
95	5	284	58.83	9.731	165.193	283.323		283.323		283.323	116.482	166.841	3.49081	1.43233	0.698162	20.4354	52.9278	1.76426			29.2704	75.8102	1.2635				49.7058	128.738	1.43042
96	5	117	52.348	20.942	229.499	116.482		116.482
97	5	300	90.904	37.39	206.253	299.697		299.697		299.697	108.674	191.023	2.84453	1.75776	0.568905	19.0656	49.3799	1.646			33.5128	86.7982	1.44664				52.5784	136.178	1.51309
98	5	109	39.644	16.651	84.649	108.674		108.674
99	5	315	97.986	16.533	208.279	314.239		314.239		314.239	123.081	191.158	3.21935	1.55311	0.643871	21.5932	55.9263	1.86421			33.5365	86.8595	1.44766				55.1296	142.786	1.58651
100	5	124	70.321	20.2	213.972	123.081		123.081
101	5	291	62.864	33.709	160.482	290.071		290.071		290.071	118.828	171.243	3.46957	1.4411	0.693914	20.847	53.9938	1.79979			30.0426	77.8104	1.29684				50.8896	131.804	1.46449
102	5	119	66.95	54.059	160.667	118.828		118.828
103	5	298	130.715	51.063	234.081	297.635		297.635		297.635	82.037	215.598	1.90255	2.62806	0.380509	14.3925	37.2765	1.24255			37.8242	97.9647	1.63275				52.2167	135.241	1.50268
104	5	83	73.536	52.047	176.558	82.037		82.037
105	5	315	67.68	23	196.142	314.167		314.167		314.167	91.351	222.816	2.04992	2.43912	0.409984	16.0265	41.5086	1.38362			39.0905	101.244	1.68741				55.117	142.753	1.58615
106	5	92	43.769	24.008	62.837	91.351		91.351
107	5	290	105.547	36.814	254.438	289.277		289.277		289.277	98.656	190.621	2.58775	1.93218	0.517551	17.3081	44.8279	1.49426			33.4423	86.6155	1.44359				50.7504	131.443	1.46048
108	5	99	56.6	39.906	92.647	98.656		98.656
109	5	314	83.734	35.003	218.338	313.8		313.8		289.277	98.656	190.621	2.58775	1.93218	0.517551	17.3081	44.8279	1.49426			33.4423	86.6155	1.44359				55.0526	142.586	1.58429
110	5	100	64.008	35.89	191.448	99.368		99.368
111	6	256	68.55	28.126	171.662	255.786		255.786		255.786	83.726	172.06	2.43305	2.05504	0.486609	14.6888	38.0439	1.26813			30.186	78.1816	1.30303				44.8747	116.226	1.2914
112	6	84	82.669	42.625	173.896	83.726		83.726
113	6	290	93.077	12.95	211.44	289.624		289.624		289.624	100.02	189.604	2.6376	1.89566	0.527521	17.5474	45.4477	1.51492			33.2639	86.1534	1.43589				50.8112	131.601	1.46223
114	6	101	51.908	25.657	117.532	100.02		100.02
115	6	287	87.141	34.944	226.19	286.587		286.587		286.587	88.566	198.021	2.23628	2.23586	0.447256	15.5379	40.2431	1.34144			34.7405	89.978	1.49963				50.2784	130.221	1.4469
116	6	89	94.111	57.513	191.944	88.566		88.566
117	6	279	102.493	46.667	234.656	278.059		278.059		278.059	132.551	145.508	4.55477	1.09775	0.910953	23.2546	60.2293	2.00764			25.5277	66.1168	1.10195				48.7823	126.346	1.40385
118	6	132	78.01	47.669	152.861	132.551		132.551
119	6	302	54.287	15.01	216.14	301.089		301.089		301.089	50.912	250.177	1.01752	4.91391	0.203504	8.93193	23.1337	0.771123			43.8907	113.677	1.89462				52.8226	136.811	1.52012
120	6	51	49.573	14.478	143.31	50.912		50.912
121	6	298	84.202	33.974	192.509	297.577		297.577		297.577	125.028	172.549	3.62297	1.38008	0.724594	21.9347	56.811	1.8937			30.2718	78.4038	1.30673				52.2065	135.215	1.50239
122	6	126	47.462	26.465	141.863	125.028		125.028
123	6	387	94.745	33.727	235.066	386.553		386.553		386.553	143.031	243.522	2.93672	1.70258	0.587343	25.0932	64.9913	2.16638			42.7232	110.653	1.84422				67.8163	175.644	1.9516
124	6	144	79.866	42.583	220.177	143.031		143.031
125	7	125	91.276	27.453	237.165	124.689		124.689		124.689	63.411	61.278	5.17404	0.966362	1.03481	11.1247	28.8131	0.960436			10.7505	27.8439	0.464064				21.8753	56.6569	0.629521
126	7	64	62.179	27.521	197.928	63.411		63.411
127	7	170	68.418	33.716	225.619	169.701		169.701		169.701	62.37	107.331	2.9055	1.72088	0.5811	10.9421	28.3401	0.944668			18.83	48.7697	0.812828				29.7721	77.1098	0.856775
128	7	63	70.193	35.554	192.31	62.37		62.37
129	7	291	80.35	31	243.164	290.924		290.924		290.924	105.418	185.506	2.84136	1.75972	0.568273	18.4944	47.9005	1.59668			32.5449	84.2913	1.40486				51.0393	132.192	1.4688
130	7	106	107.421	24	228.264	105.418		105.418
131	7	170	59.368	10.744	249.311	169.549		169.549		169.549	85.058	84.491	5.03355	0.993334	1.00671	14.9225	38.6492	1.28831			14.823	38.3915	0.639859				29.7454	77.0407	0.856008
132	7	86	44.273	8.898	176.069	85.058		85.058
133	7	164	55.118	13.299	206.578	163.233		163.233		163.233	71.805	91.428	3.92686	1.27328	0.785372	12.5974	32.6272	1.08757			16.04	41.5436	0.692393				28.6374	74.1708	0.82412
134	7	72	53.267	20.768	161.676	71.805		71.805
135	7	192	83.953	17.134	235.084	191.475		191.475		191.475	77.369	114.106	3.39022	1.47483	0.678045	13.5735	35.1554	1.17185			20.0186	51.8482	0.864136				33.5921	87.0036	0.966706
136	7	78	38.299	17.368	66.698	77.369		77.369
137	7	183	96.65	19.992	255	182.753		182.753		182.753	79.85	102.903	3.87987	1.2887	0.775973	14.0088	36.2827	1.20942			18.0532	46.7577	0.779295				32.0619	83.0404	0.922671
138	7	80	80.994	30.474	158.749	79.85		79.85
139	7	366	75.61	15.886	242.156	365.968		365.968		365.968	120.839	245.129	2.4648	2.02856	0.492961	21.1998	54.9075	1.83025			43.0051	111.383	1.85639				64.2049	166.291	1.84767
140	7	121	45.184	20.342	174.584	120.839		120.839
141	8	252	56.19	16.11	203.905	251.114		251.114		251.114	93.52	157.594	2.96712	1.68514	0.593424	16.407	42.4942	1.41647			27.6481	71.6085	1.19348				44.0551	114.103	1.26781
142	8	94	30.789	13.729	59.364	93.52		93.52
143	8	331	86.719	22.348	205.705	330.462		330.462		330.462	118.474	211.988	2.79436	1.78932	0.558871	20.7849	53.8329	1.79443			37.1909	96.3244	1.60541				57.9758	150.157	1.66841
144	8	119	54.96	18.414	125.579	118.474		118.474
145	8	350	57.548	12.333	172.198	350.21		350.21		350.21	126.099	224.111	2.81332	1.77726	0.562663	22.1226	57.2976	1.90992			39.3177	101.833	1.69721				61.4404	159.131	1.76812
146	8	127	42.137	13.887	125.768	126.099		126.099
147	8	258	62.619	16.92	153.083	257.529		257.529		257.529	94.26	163.269	2.88665	1.73211	0.577329	16.5368	42.8304	1.42768			28.6437	74.1871	1.23645				45.1805	117.018	1.3002
148	8	95	19.847	10.989	30.245	94.26		94.26
149	8	241	19.348	10.185	30.328	240.423		240.423		240.423	75.505	164.918	2.28917	2.1842	0.457834	13.2465	34.3084	1.14361			28.933	74.9364	1.24894				42.1795	109.245	1.21383
150	8	76	30.857	14.584	53.582	75.505		75.505
151	8	244	50.744	5.867	138.98	243.636		243.636		243.636	91.049	152.587	2.98351	1.67588	0.596702	15.9735	41.3714	1.37905			26.7696	69.3334	1.15556				42.7432	110.705	1.23005
152	8	92	46.752	10.527	115.89	91.049		91.049
153	9	290	149.275	15.461	255	289.993		289.993		289.993	105.546	184.447	2.86115	1.74755	0.572229	18.5168	47.9586	1.59862			32.3591	83.8101	1.39684				50.876	131.769	1.4641
154	9	106	132.56	77.11	237.333	105.546		105.546
155	9	243	173.758	45.504	255	242.66		242.66		242.66	94.525	148.135	3.1905	1.56715	0.6381	16.5833	42.9508	1.43169			25.9886	67.3105	1.12184				42.5719	110.261	1.22513
156	9	95	150.791	51.067	231.542	94.525		94.525
157	9	327	146.079	41.035	255	326.229		326.229		326.229	116.846	209.383	2.79025	1.79196	0.558049	20.4993	53.0932	1.76977			36.7339	95.1407	1.58568				57.2332	148.234	1.64704
158	9	117	109.884	32.013	251.238	116.846		116.846
159	9	260	124.316	34.711	255	259.306		259.306		259.306	90.521	168.785	2.68155	1.86459	0.53631	15.8809	41.1315	1.37105			29.6114	76.6935	1.27823				45.4923	117.825	1.30917
160	9	91	92.979	43	197.874	90.521		90.521
161	9	235	95.414	29.495	254.954	234.366		234.366		234.366	71.868	162.498	2.21135	2.26106	0.44227	12.6084	32.6558	1.08853			28.5084	73.8368	1.23061				41.1168	106.493	1.18325
162	9	72	61.555	33.971	252.377	71.868		71.868
163	9	195	103.622	32.426	227.386	194.853		194.853		194.853	78.438	116.415	3.3689	1.48417	0.673779	13.7611	35.6411	1.18804			20.4237	52.8973	0.881622				34.1847	88.5385	0.983761
164	9	79	109.162	66.403	213.633	78.438		78.438
165	9	280	161.395	2.693	255	279.759		279.759		279.759	127.491	152.268	4.1864	1.19434	0.83728	22.3668	57.9301	1.931			26.7137	69.1884	1.15314				49.0805	127.119	1.41243
166	9	128	29.635	6.279	72.64	127.491		127.491
167	9	353	113.261	28.063	255	352.355		352.355		352.355	132.123	220.232	2.99963	1.66687	0.599926	23.1795	60.0348	2.00116			38.6372	100.07	1.66784				61.8167	160.105	1.77895
168	9	133	89.403	25.192	227.021	132.123		132.123
169	10	196	106.164	13.667	250.512	195.208		195.208		195.208	87.052	108.156	4.02437	1.24243	0.804874	15.2723	39.5552	1.31851			18.9747	49.1446	0.819076				34.247	88.6998	0.985553
170	10	88	84.557	3.333	129.032	87.052		87.052
171	10	337	33.404	13.854	171.608	336.538		336.538		336.538	132.735	203.803	3.25645	1.53541	0.651291	23.2868	60.3129	2.01043			35.7549	92.6052	1.54342				59.0418	152.918	1.69909
172	10	133	96.017	15.333	189.244	132.735		132.735
173	10	324	89.496	21.651	255	323.19		323.19		323.19	116.297	206.893	2.81056	1.77901	0.562112	20.403	52.8437	1.76146			36.297	94.0093	1.56682				56.7	146.853	1.6317
174	10	117	86.953	21.458	206.564	116.297		116.297
175	11	284	77.013	4.168	198.176	284.157		284.157		284.157	109.481	174.676	3.13383	1.59549	0.626766	19.2072	49.7466	1.65822			30.6449	79.3703	1.32284				49.8521	129.117	1.43463
176	11	110	48.635	5.781	178.314	109.481		109.481
177	11	191	67.029	11.013	217.696	190.71		190.71		190.71	71.561	119.149	3.003	1.665	0.600601	12.5546	32.5163	1.08388			20.9033	54.1396	0.902327				33.4579	86.6559	0.962844
178	11	72	85.439	33.273	136.376	71.561		71.561
179	11	277	44.766	14.64	142.804	276.74		276.74		276.74	75.432	201.308	1.87355	2.66873	0.374709	13.2337	34.2752	1.14251			35.3172	91.4715	1.52453				48.5509	125.747	1.39719
180	11	76	94.839	32.085	155.667	75.432		75.432
181	11	298	55.085	14.88	160.625	297.15		297.15		297.15	81.744	215.406	1.89744	2.63513	0.379488	14.3411	37.1433	1.23811			37.7905	97.8775	1.63129				52.1316	135.021	1.50023
182	11	82	27.131	13.412	45.506	81.744		81.744
183	11	248	36.39	12.475	156.589	247.946		247.946		247.946	81.394	166.552	2.4435	2.04624	0.4887	14.2796	36.9843	1.23281			29.2196	75.6789	1.26131				43.4993	112.663	1.25181
184	11	82	23.854	7.899	42.954	81.394		81.394
185	11	306	84.783	25.333	205.483	305.063		305.063		305.063	108.167	196.896	2.74681	1.8203	0.549361	18.9767	49.1496	1.63832			34.5432	89.4668	1.49111				53.5198	138.616	1.54018
186	11	109	125.223	81.686	175.159	108.167		108.167
187	11	256	41.867	20.14	80.41	255.738		255.738		255.738	119.921	135.817	4.4148	1.13255	0.88296	21.0388	54.4904	1.81635			23.8275	61.7133	1.02856				44.8663	116.204	1.29115
188	11	120	91.106	19.19	206.333	119.921		119.921
189	11	298	33.772	9.49	136.342	297.755		297.755		297.755	105.224	192.531	2.73265	1.82973	0.54653	18.4604	47.8123	1.59374			33.7774	87.4834	1.45806				52.2377	135.296	1.50329
190	11	106	47.562	7.169	192.096	105.224		105.224
191	11	314	126.764	12.292	192.976	313.6		313.6		313.6	104.355	209.245	2.49361	2.00513	0.498722	18.3079	47.4174	1.58058			36.7096	95.078	1.58463				55.0175	142.495	1.58328
192	11	105	25.635	8.291	46.151	104.355		104.355
193	12	250	19.224	4.97	154.995	249.088		249.088		249.088	107.154	141.934	3.77478	1.32458	0.754957	18.7989	48.6893	1.62298			24.9007	64.4928	1.07488				43.6996	113.182	1.25758
194	12	108	21.377	3.793	73.872	107.154		107.154
195	12	364	49.388	5.661	150.09	363.303		363.303		363.303	118.195	245.108	2.41108	2.07376	0.482216	20.736	53.7061	1.7902			43.0014	111.374	1.85623				63.7374	165.08	1.83422
196	12	119	12.002	5.876	44.333	118.195		118.195
197	12	261	80.485	8.719	161.125	260.509		260.509		260.509	79.209	181.3	2.18447	2.28888	0.436895	13.8963	35.9915	1.19972			31.807	82.3802	1.373				45.7033	118.372	1.31524
198	12	80	42.89	4	128.962	79.209		79.209
199	12	245	63.768	9.538	200.334	244.518		244.518		244.518	75.24	169.278	2.22238	2.24984	0.444476	13.2	34.188	1.1396			29.6979	76.9175	1.28196				42.8979	111.106	1.23451
200	12	76	64.912	9.392	201.123	75.24		75.24
201	12	417	74.46	6.027	202.879	416.145		416.145		416.145	121.334	294.811	2.05783	2.42975	0.411565	21.2867	55.1325	1.83775			51.7212	133.958	2.23263				73.0079	189.09	2.101
202	12	122	88.33	57.037	133.673	121.334		121.334
203	12	267	37.429	5.284	159.394	266.056		266.056		266.056	83.054	183.002	2.26921	2.20341	0.453842	14.5709	37.7386	1.25795			32.1056	83.1535	1.38589				46.6765	120.892	1.34325
204	12	84	62.421	17.658	191.334	83.054		83.054
205	12	289	42.453	7.395	196.932	288.098		288.098		288.098	167.823	120.275	6.97664	0.716678	1.39533	29.4426	76.2564	2.54188			21.1009	54.6513	0.910855				50.5435	130.908	1.45453
206	12	168	55.722	6.158	196.734	167.823		167.823
207	13	348	23.746	9.99	76.335	347.513		347.513		347.513	106.621	240.892	2.21305	2.25933	0.442609	18.7054	48.4471	1.6149			42.2618	109.458	1.8243				60.9672	157.905	1.7545
208	13	107	81.376	16.855	135.584	106.621		106.621
209	14	230	38.541	11.166	171.217	229.704		229.704		229.704	78.09	151.614	2.57529	1.94153	0.515058	13.7	35.483	1.18277			26.5989	68.8913	1.14819				40.2989	104.374	1.15971
210	14	79	65.41	18.108	120.606	78.09		78.09
211	14	226	33.272	7.273	144.431	225.568		225.568		225.568	73.11	152.458	2.39771	2.08532	0.479542	12.8263	33.2202	1.10734			26.747	69.2748	1.15458				39.5733	102.495	1.13883
212	14	74	14.587	2.678	28.475	73.11		73.11
213	14	350	42.642	7.594	137.43	349.173		349.173		349.173	94.048	255.125	1.84317	2.71271	0.368635	16.4996	42.7341	1.42447			44.7588	115.925	1.93209				61.2584	158.659	1.76288
214	14	95	15.765	5.818	34.286	94.048		94.048
215	14	427	35.841	6.16	126.156	426.058		426.058		426.058	117.427	308.631	1.90239	2.62828	0.380477	20.6012	53.3572	1.77857			54.1458	140.238	2.33729				74.747	193.595	2.15105
216	14	118	39.144	10.383	72.346	117.427		117.427
217	14	277	86.314	14.897	193.103	276.868		276.868		276.868	73.437	203.431	1.80496	2.77014	0.360992	12.8837	33.3687	1.11229			35.6896	92.4362	1.5406				48.5733	125.805	1.39783
218	14	74	23.714	9.878	96.55	73.437		73.437
219	14	266	42.619	10.454	116.476	265.814		265.814		265.814	91.005	174.809	2.60298	1.92087	0.520597	15.9658	41.3514	1.37838			30.6682	79.4308	1.32385				46.634	120.782	1.34202
220	14	92	18.563	3.544	62.667	91.005		91.005
221	14	267	54.343	11.942	148.774	266.047		266.047		266.047	92.087	173.96	2.64679	1.88908	0.529357	16.1556	41.843	1.39477			30.5193	79.045	1.31742				46.6749	120.888	1.3432
222	14	93	48.239	13.828	113.136	92.087		92.087
223	14	326	69.116	3.448	193.024	325.472		325.472		325.472	120.581	204.891	2.94256	1.6992	0.588513	21.1546	54.7903	1.82634			35.9458	93.0996	1.55166				57.1004	147.89	1.64322
224	14	121	43.521	10.303	125.65	120.581		120.581
225	14	350	52.552	2.612	161.956	349.497		349.497		349.497	138.539	210.958	3.28357	1.52273	0.656714	24.3051	62.9502	2.09834			37.0102	95.8564	1.59761				61.3153	158.807	1.76452
226	14	139	35.121	2.668	157.259	138.539		138.539
227	14	297	59.114	7.971	192.919	296.233		296.233		296.233	97.089	199.144	2.43766	2.05115	0.487532	17.0332	44.1159	1.47053			34.9375	90.4882	1.50814				51.9707	134.604	1.4956
228	14	98	47.298	10.194	128.333	97.089		97.089
229	15	228	98.154	8.236	196.309	227.263		227.263		227.263	80.654	146.609	2.75065	1.81775	0.55013	14.1498	36.648	1.2216			25.7209	66.6171	1.11028				39.8707	103.265	1.14739
230	15	81	38.254	8.616	114.768	80.654		80.654
231	15	275	44.543	8.268	175.625	274.987		274.987		274.987	83.546	191.441	2.18203	2.29144	0.436406	14.6572	37.9621	1.2654			33.5861	86.9881	1.4498				48.2433	124.95	1.38834
232	15	84	35.709	13.429	87.415	83.546		83.546
233	15	351	36.941	3.472	202.235	350.287		350.287		350.287	102.396	247.891	2.06534	2.42091	0.413069	17.9642	46.5273	1.55091			43.4896	112.638	1.8773				61.4539	159.165	1.76851
234	15	103	31.715	6.86	84.418	102.396		102.396
235	15	288	57.653	23.623	213.102	287.063		287.063		287.063	88.204	198.859	2.21775	2.25453	0.44355	15.4744	40.0787	1.33596			34.8875	90.3587	1.50598				50.3619	130.437	1.4493
236	15	89	77.578	9.667	151.213	88.204		88.204
237	15	372	57.787	2.691	179.133	371.249		371.249		371.249	98.25	272.999	1.79946	2.77862	0.359891	17.2368	44.6434	1.48811			47.8946	124.047	2.06745				65.1314	168.69	1.87434
238	15	99	43.841	8.895	139.984	98.25		98.25
239	15	246	42.474	7.494	205.492	245.084		245.084		245.084	106.367	138.717	3.83396	1.30414	0.766791	18.6609	48.3317	1.61106			24.3363	63.0311	1.05052				42.9972	111.363	1.23736
240	15	107	31.505	10.498	157.61	106.367		106.367
241	15	256	46.642	8.789	211.409	255.947		255.947		255.947	113.864	142.083	4.00695	1.24783	0.801391	19.9761	51.7382	1.72461			24.9268	64.5605	1.07601				44.903	116.299	1.29221
242	15	114	80.239	13.164	165.648	113.864		113.864
243	15	253	75.964	11.834	232.038	252.082		252.082		252.082	81.884	170.198	2.40555	2.07853	0.48111	14.3656	37.2069	1.24023			29.8593	77.3356	1.28893				44.2249	114.543	1.27269
244	15	82	60.057	13.42	210.859	81.884		81.884
245	15	264	60.109	8.524	196.89	263.486		263.486		263.486	90.824	172.662	2.63011	1.90106	0.526022	15.934	41.2692	1.37564			30.2916	78.4552	1.30759				46.2256	119.724	1.33027
246	15	91	17.111	6.126	31.083	90.824		90.824
247	15	305	32.331	3.678	189.828	304.03		304.03		304.03	77.026	227.004	1.69658	2.94711	0.339316	13.5133	34.9995	1.16665			39.8253	103.147	1.71912				53.3386	138.147	1.53497
248	15	78	21.103	6.542	89.751	77.026		77.026
249	15	206	25.568	2.292	181.118	205.769		205.769		205.769	67	138.769	2.41408	2.07118	0.482817	11.7544	30.4439	1.0148			24.3454	63.0547	1.05091				36.0998	93.4985	1.03887
250	15	68	27.059	2	151.333	67		67
251	15	267	53.76	12.912	222.979	266.068		266.068		266.068	136.931	129.137	5.30177	0.943081	1.06035	24.023	62.2195	2.07398			22.6556	58.678	0.977967				46.6786	120.898	1.34331
252	15	137	88.594	15.203	242.298	136.931		136.931
253	15	332	59.276	10.778	202.585	331.242		331.242		331.242	123.016	208.226	2.95391	1.69267	0.590781	21.5818	55.8967	1.86322			36.5309	94.615	1.57692				58.1126	150.512	1.67235
254	15	124	43.362	9.872	171.972	123.016		123.016
255	15	269	46.242	8.29	197.011	268.494		268.494		268.494	113.952	154.542	3.68676	1.3562	0.737353	19.9916	51.7782	1.72594			27.1126	70.2217	1.17036				47.1042	122	1.35555
256	15	114	69.139	27.312	216.212	113.952		113.952
257	15	294	88.437	13.215	222.452	293.988		293.988		293.988	119.202	174.786	3.40994	1.4663	0.681988	20.9126	54.1637	1.80546			30.6642	79.4203	1.32367				51.5768	133.584	1.48427
258	15	120	98.321	21.665	178.602	119.202		119.202
259	15	241	31.802	12.421	188.362	240.142		240.142		240.142	91.924	148.218	3.10097	1.6124	0.620195	16.127	41.769	1.3923			26.0032	67.3482	1.12247				42.1302	109.117	1.21241
260	15	92	62.187	20.723	170.05	91.924		91.924
261	15	339	22.838	4.321	141.697	338.585		338.585		338.585	153.574	185.011	4.1504	1.2047	0.83008	26.9428	69.7819	2.32606			32.4581	84.0664	1.40111				59.4009	153.848	1.70943
262	15	154	39.098	5.163	203.64	153.574		153.574
263	15	259	42.969	9.414	216.382	258.642		258.642		258.642	106.042	152.6	3.47451	1.43905	0.694902	18.6039	48.184	1.60613			26.7719	69.3393	1.15565				45.3758	117.523	1.30581
264	15	107	55.413	3.685	184.216	106.042		106.042
265	15	365	60.467	9.277	163.397	364.314		364.314		364.314	138.521	225.793	3.06743	1.63003	0.613487	24.3019	62.942	2.09807			39.6128	102.597	1.70995				63.9147	165.539	1.83932
266	15	139	35.812	4.499	163.426	138.521		138.521
267	15	284	34.768	6.565	220.885	283.82		283.82		283.82	90.554	193.266	2.34273	2.13426	0.468546	15.8867	41.1465	1.37155			33.9063	87.8174	1.46362				49.793	128.964	1.43293
268	15	91	47.857	7.887	145.848	90.554		90.554
269	15	257	47.17	7.487	154.274	256.681		256.681		256.681	82.298	174.383	2.35969	2.11892	0.471938	14.4382	37.3951	1.2465			30.5935	79.2372	1.32062				45.0318	116.632	1.29591
270	15	83	65.975	20.499	133.478	82.298		82.298
271	15	241	71.935	10.31	206.479	240.239		240.239		240.239	93.744	146.495	3.19956	1.56271	0.639913	16.4463	42.596	1.41987			25.7009	66.5653	1.10942				42.1472	109.161	1.2129
272	15	94	20.059	10.015	57.03	93.744		93.744
273	15	396	64.903	4.988	171.926	395.68		395.68		395.68	142.425	253.255	2.81189	1.77816	0.562378	24.9868	64.7159	2.1572			44.4307	115.076	1.91793				69.4175	179.791	1.99768
274	15	143	26.362	7.425	135.314	142.425		142.425
275	16	257	68.624	16.387	225.06	256.909		256.909		256.909	94.868	162.041	2.92728	1.70807	0.585457	16.6435	43.1067	1.43689			28.4282	73.6292	1.22715				45.0718	116.736	1.29706
276	16	95	26.809	18.412	34.327	94.868		94.868
277	16	280	120.3	32.389	222.606	279.639		279.639		279.639	105.342	174.297	3.02191	1.65458	0.604382	18.4811	47.8659	1.59553			30.5784	79.1981	1.31997				49.0595	127.064	1.41182
278	16	106	83.391	24.65	213.224	105.342		105.342
279	16	190	55.134	14.105	167	189.655		189.655		189.655	67.469	122.186	2.76091	1.81099	0.552183	11.8367	30.657	1.0219			21.4361	55.5196	0.925327				33.2728	86.1766	0.957517
280	16	68	34.804	17.144	62.145	67.469		67.469
281	16	318	40.59	8.303	174.383	317.775		317.775		317.775	125.897	191.878	3.28065	1.52409	0.65613	22.0872	57.2058	1.90686			33.6628	87.1867	1.45311				55.75	144.392	1.60436
282	16	126	20.859	7.761	69.634	125.897		125.897
283	16	240	62.714	8.258	170.932	239.57		239.57		239.57	102.825	136.745	3.75974	1.32988	0.751947	18.0395	46.7222	1.55741			23.9904	62.135	1.03558				42.0298	108.857	1.20952
284	16	103	76.978	18	128.643	102.825		102.825
285	16	239	31.35	9.442	115.15	238.504		238.504		238.504	56.321	182.183	1.54573	3.23473	0.309145	9.88088	25.5915	0.853049			31.9619	82.7814	1.37969				41.8428	108.373	1.20414
286	16	57	20.351	7.91	47.095	56.321		56.321
287	16	257	87.863	23.198	218.857	256.868		256.868		256.868	113.952	142.916	3.98668	1.25418	0.797335	19.9916	51.7782	1.72594			25.073	64.939	1.08232				45.0646	116.717	1.29686
288	16	114	36.459	13.085	111.121	113.952		113.952
289	16	383	47.255	4.354	211.818	383.536		383.536		383.536	128.445	255.091	2.51763	1.98599	0.503526	22.5342	58.3636	1.94545			44.7528	115.91	1.93183				67.287	174.273	1.93637
290	16	129	40.843	14.115	245.509	128.445		128.445
291	16	387	46.076	7.997	209.919	386.234		386.234		386.234	119.41	266.824	2.23762	2.23452	0.447523	20.9491	54.2582	1.80861			46.8112	121.241	2.02068				67.7604	175.499	1.94999
292	16	120	48.684	14.285	149.002	119.41		119.41
293	16	244	51.565	8.261	208.308	243.562		243.562		243.562	81.927	161.635	2.53432	1.97291	0.506864	14.3732	37.2265	1.24088			28.357	73.4447	1.22408				42.7302	110.671	1.22968
294	16	82	37.226	14.916	121.229	81.927		81.927
295	16	421	25.476	6.372	147.501	420.715		420.715		420.715	147.851	272.864	2.70924	1.84553	0.541849	25.9388	67.1814	2.23938			47.8709	123.986	2.06643				73.8096	191.167	2.12408
296	16	148	41.745	12.668	166.918	147.851		147.851
297	16	311	54.353	4.203	189.979	310.617		310.617		310.617	112.792	197.825	2.8508	1.75389	0.57016	19.7881	51.2511	1.70837			34.7061	89.8889	1.49815				54.4942	141.14	1.56822
298	16	113	20.574	4.984	76.413	112.792		112.792
299	16	316	63.901	15.348	181.128	315.006		315.006		315.006	117.593	197.413	2.97835	1.67878	0.59567	20.6304	53.4326	1.78109			34.6339	89.7017	1.49503				55.2642	143.134	1.59038
300	16	118	23.614	8.529	152.5	117.593		117.593
301	16	364	77.126	4.39	208.43	363.71		363.71		363.71	92.201	271.509	1.69794	2.94475	0.339587	16.1756	41.8948	1.39649			47.6332	123.37	2.05616				63.8088	165.265	1.83627
302	16	93	47.663	6.022	179.53	92.201		92.201
303	16	261	31.166	8.558	185.121	260.987		260.987		260.987	105.309	155.678	3.38227	1.4783	0.676454	18.4753	47.8509	1.59503			27.3119	70.7379	1.17896				45.7872	118.589	1.31765
304	16	106	52.031	12.722	147.81	105.309		105.309
305	17	293	35.646	13.445	233.536	292.515		292.515		292.515	95.131	197.384	2.4098	2.07487	0.481959	16.6896	43.2262	1.44087			34.6288	89.6885	1.49481				51.3184	132.915	1.47683
306	17	96	26.713	16.759	39.494	95.131		95.131
307	17	520	27.398	10.284	166.638	519.466		519.466		519.466	126.657	392.809	1.6122	3.10136	0.322439	22.2205	57.5512	1.91837			68.9139	178.487	2.97478				91.1344	236.038	2.62265
308	17	127	21.481	10.991	37.995	126.657		126.657
309	17	305	44.35	18.823	226.26	304.859		304.859		304.859	88.284	216.575	2.03819	2.45316	0.407637	15.4884	40.115	1.33717			37.9956	98.4086	1.64014				53.484	138.524	1.53915
310	17	89	84.584	16.517	220.772	88.284		88.284
311	17	288	54.106	15.968	254.89	287.346		287.346		287.346	106.977	180.369	2.9655	1.68605	0.593101	18.7679	48.6088	1.62029			31.6437	81.9571	1.36595				50.4116	130.566	1.45073
312	17	107	69.678	17.333	212.258	106.977		106.977
313	17	322	45.744	15.011	226.691	321.286		321.286		321.286	118.338	202.948	2.91548	1.71499	0.583095	20.7611	53.7711	1.79237			35.6049	92.2167	1.53695				56.366	145.988	1.62209
314	17	119	25.311	13.249	123.462	118.338		118.338
315	17	195	56.245	11.237	245.822	194.95		194.95		194.95	82.735	112.215	3.68645	1.35632	0.73729	14.5149	37.5936	1.25312			19.6868	50.9889	0.849815				34.2018	88.5825	0.98425
316	17	83	91.388	12.762	223.019	82.735		82.735
317	17	240	23.066	9.731	157.005	239.426		239.426		239.426	81.835	157.591	2.59644	1.92572	0.519287	14.357	37.1847	1.23949			27.6475	71.6071	1.19345				42.0046	108.792	1.2088
318	17	82	53.737	11.124	171.821	81.835		81.835
319	17	225	49.323	17.883	216.653	224.982		224.982		224.982	59.666	165.316	1.8046	2.77069	0.360921	10.4677	27.1114	0.903713			29.0028	75.1173	1.25195				39.4705	102.229	1.13587
320	17	60	44.784	14.828	146.274	59.666		59.666
321	17	401	53.34	13.216	221.875	400.281		400.281		400.281	161.978	238.303	3.39857	1.47121	0.679714	28.4172	73.6005	2.45335			41.8075	108.282	1.80469				70.2247	181.882	2.02091
322	17	162	27.966	14.333	120.716	161.978		161.978
323	17	295	72.926	18.875	224.82	294.747		294.747		294.747	97.894	196.853	2.48647	2.01088	0.497295	17.1744	44.4817	1.48272			34.5356	89.4472	1.49079				51.71	133.929	1.4881
324	17	98	28.631	14.943	129.226	97.894		97.894
325	18	262	50.706	22.738	233.072	261.675		261.675		261.675	74.967	186.708	2.0076	2.49054	0.40152	13.1521	34.064	1.13547			32.7558	84.8375	1.41396				45.9079	118.901	1.32113
326	18	75	91.55	30.632	217.417	74.967		74.967
327	18	265	76.693	16.987	187.966	264.976		264.976		264.976	86.954	178.022	2.44223	2.04731	0.488445	15.2551	39.5107	1.31702			31.2319	80.8907	1.34818				46.487	120.401	1.33779
328	18	87	31.189	13.47	83.883	86.954		86.954
329	18	220	58.293	17.96	204.197	219.244		219.244		219.244	78.873	140.371	2.80945	1.77971	0.56189	13.8374	35.8388	1.19463			24.6265	63.7826	1.06304				38.4639	99.6214	1.1069
330	18	79	30.8	15.918	45.695	78.873		78.873
331	18	268	134.982	26.719	248.966	267.072		267.072		267.072	94.43	172.642	2.73485	1.82825	0.54697	16.5667	42.9077	1.43026			30.2881	78.4461	1.30744				46.8547	121.354	1.34838
332	18	95	42.28	26.686	73.259	94.43		94.43
333	18	270	118.523	32.977	222.343	269.609		269.609		269.609	93.744	175.865	2.66523	1.87601	0.533045	16.4463	42.596	1.41987			30.8535	79.9106	1.33184				47.2998	122.507	1.36118
334	18	94	92.822	35	219.17	93.744		93.744
335	18	267	107.061	28.53	215.084	266.811		266.811		266.811	135.351	131.46	5.14799	0.971253	1.0296	23.7458	61.5016	2.05005			23.0632	59.7336	0.99556				46.8089	121.235	1.34706
336	18	136	59.89	18.333	171.606	135.351		135.351
337	18	359	62.666	23.257	235.82	358.336		358.336		358.336	117.324	241.012	2.43399	2.05424	0.486797	20.5832	53.3104	1.77701			42.2828	109.512	1.82521				62.866	162.823	1.80914
338	18	118	89.476	23.146	210.753	117.324		117.324
339	18	334	49.444	16.217	211.877	333.064		333.064		333.064	117.171	215.893	2.71364	1.84255	0.542727	20.5563	53.2409	1.7747			37.876	98.0987	1.63498				58.4323	151.34	1.68155
340	18	118	66.62	25.363	211.799	117.171		117.171

## Sheet: Fig 1K  BEPP
		Area	Mean	Min	Max	Length		values		CldU+ IdU	CldU only	IdU only	Ratio C/I	Ratio I/C		CldU um	CldU kb	CldU kb/min			IdU um	IdU kb	IdU kb/min				Total um	Total kb	Total kb/min
1	1	246	62.463	9.083	165.84	245.122		245.122		245.122	92.396	152.726	3.02489	1.65295	0.604979	16.2098	41.9834	1.39945			26.794	69.3966	1.15661				43.0039	111.38	1.23756
2	1	93	43.23	13.511	96.252	92.396		92.396
3	1	233	83.872	8.881	181.861	232.551		232.551		232.551	100.125	132.426	3.78041	1.32261	0.756083	17.5658	45.4954	1.51651			23.2326	60.1725	1.00288				40.7984	105.668	1.17409
4	1	101	15.363	4.049	28.324	100.125		100.125
5	1	148	50.36	14.278	145.157	147.868		147.868		147.868	80.056	67.812	5.90279	0.847057	1.18056	14.0449	36.3763	1.21254			11.8968	30.8128	0.513547				25.9418	67.1891	0.746546
6	1	81	56.562	6.667	146.419	80.056		80.056
7	1	141	76.015	13.499	204.625	140.246		140.246		140.246	43.966	96.28	2.28324	2.18987	0.456647	7.71333	19.9775	0.665918			16.8912	43.7483	0.729138				24.6046	63.7258	0.708065
8	1	44	82.698	47.271	159.333	43.966		43.966
9	1	149	30.875	12.871	155.326	148.412		148.412		148.412	68.029	80.383	4.23155	1.1816	0.846311	11.9349	30.9114	1.03038			14.1023	36.5249	0.608748				26.0372	67.4363	0.749293
10	1	69	21.567	3.926	71.154	68.029		68.029
11	1	151	38.152	7.773	139.927	150.333		150.333		150.333	100.499	49.834	10.0834	0.495866	2.01668	17.6314	45.6653	1.52218			8.74281	22.6439	0.377398				26.3742	68.3092	0.758991
12	1	101	59.734	11.436	163.168	100.499		100.499
13	2	188	38.977	17.005	71.421	187.096		187.096		187.096	121	66.096	9.15335	0.546248	1.83067	21.2281	54.9807	1.83269			11.5958	30.0331	0.500552				32.8239	85.0138	0.944598
14	2	122	21.943	11.333	33.667	121		121
15	2	229	63.659	19.407	152.553	228.178		228.178		228.178	116.108	112.07	5.18016	0.965222	1.03603	20.3698	52.7578	1.75859			19.6614	50.923	0.848717				40.0312	103.681	1.15201
16	2	117	28.068	13.119	67.114	116.108		116.108
17	2	220	31.782	17.215	87.355	219.791		219.791		219.791	118.609	101.182	5.86117	0.853072	1.17223	20.8086	53.8943	1.79648			17.7512	45.9757	0.766261				38.5598	99.8699	1.10967
18	2	119	28.983	15.53	40.206	118.609		118.609
19	2	203	23.272	11.283	46.879	202.2		202.2		202.2	78.16	124.04	3.1506	1.587	0.630119	13.7123	35.5148	1.18383			21.7614	56.362	0.939367				35.4737	91.8768	1.02085
20	2	79	81.587	34.667	137.559	78.16		78.16
21	2	218	119.115	35.333	227.01	217.037		217.037		217.037	112.219	104.818	5.35304	0.934049	1.07061	19.6875	50.9907	1.69969			18.3891	47.6278	0.793797				38.0767	98.6186	1.09576
22	2	113	43.423	22.091	89.513	112.219		112.219
23	2	108	64.421	15.648	149.947	107.618		107.618		107.618	63.032	44.586	7.06859	0.707355	1.41372	11.0582	28.6409	0.954695			7.82211	20.2593	0.337654				18.8804	48.9001	0.543335
24	2	64	32.614	11.475	149.667	63.032		63.032
25	2	179	35.124	9.333	110.891	178.441		178.441		178.441	82.492	95.949	4.29874	1.16313	0.859748	14.4723	37.4832	1.24944			16.8332	43.5979	0.726631				31.3054	81.0811	0.900901
26	2	83	33.835	8.929	105.663	82.492		82.492
27	2	163	64.312	18.547	144.378	162.287		162.287		162.287	61.66	100.627	3.06379	1.63197	0.612758	10.8175	28.0174	0.933915			17.6539	45.7235	0.762058				28.4714	73.7409	0.819344
28	2	62	24.644	9.65	43.166	61.66		61.66
29	2	131	108.371	17.255	168.631	130.384		130.384		130.384	80.225	50.159	7.99707	0.625229	1.59941	14.0746	36.4531	1.2151			8.79982	22.7915	0.379859				22.8744	59.2447	0.658274
30	2	81	96.389	29.02	161.059	80.225		80.225
31	2	155	92.685	21.045	199.757	154.145		154.145		154.145	79	75.145	5.2565	0.951203	1.0513	13.8596	35.8965	1.19655			13.1833	34.1448	0.569081				27.043	70.0413	0.778237
32	2	79	43.603	6.333	147.333	79		79
33	2	179	32.632	3.757	120.296	178.718		178.718		178.718	99.02	79.698	6.2122	0.804868	1.24244	17.3719	44.9933	1.49978			13.9821	36.2137	0.603561				31.354	81.207	0.902299
34	2	100	81.246	35.574	167.433	99.02		99.02
35	2	178	30.156	9.355	111.131	177.767		177.767		177.767	86.122	91.645	4.69867	1.06413	0.939735	15.1091	39.1326	1.30442			16.0781	41.6422	0.694037				31.1872	80.7748	0.897498
36	2	87	49.942	15.651	111.387	86.122		86.122
37	3	136	30.472	13.411	109.989	135.636		135.636		135.636	88.814	46.822	9.48422	0.527192	1.89684	15.5814	40.3558	1.34519			8.21439	21.2753	0.354588				23.7958	61.6311	0.68479
38	3	89	22.236	11.242	56.535	88.814		88.814
39	3	124	62.146	12.735	123.719	123.357		123.357		123.357	73.437	49.92	7.35547	0.679766	1.47109	12.8837	33.3687	1.11229			8.75789	22.6829	0.378049				21.6416	56.0517	0.622797
40	3	74	72.563	15.059	137.41	73.437		73.437
41	3	213	89.43	6.359	163.467	212.021		212.021		212.021	92	120.021	3.83266	1.30458	0.766533	16.1404	41.8035	1.39345			21.0563	54.5359	0.908931				37.1967	96.3394	1.07044
42	3	93	79.824	5.333	137	92		92
43	3	164	24.741	8.398	47.055	163.771		163.771		163.771	84.723	79.048	5.35896	0.933017	1.07179	14.8637	38.4969	1.28323			13.8681	35.9183	0.598638				28.7318	74.4152	0.826836
44	3	85	93.071	47.162	138.529	84.723		84.723
45	3	136	22.416	10.853	159.4	135.484		135.484		135.484	83.024	52.46	7.91308	0.631865	1.58262	14.5656	37.7249	1.2575			9.20351	23.8371	0.397285				23.7691	61.562	0.684023
46	3	84	26.168	11.258	148.716	83.024		83.024
47	3	164	94.533	16.767	159.401	164.049		164.049		164.049	94.133	69.916	6.73186	0.742736	1.34637	16.5146	42.7727	1.42576			12.266	31.7688	0.529481				28.7805	74.5416	0.82824
48	3	95	81.373	21.562	142.613	94.133		94.133
49	3	138	27.627	8.333	89.26	137.117		137.117		137.117	63.953	73.164	4.37052	1.14403	0.874105	11.2198	29.0593	0.968645			12.8358	33.2447	0.554078				24.0556	62.304	0.692267
50	3	64	70.931	24	138.062	63.953		63.953
51	4	145	72.226	9.785	124.798	144.544		144.544		144.544	60.299	84.245	3.57879	1.39712	0.715758	10.5788	27.399	0.913301			14.7798	38.2797	0.637996				25.3586	65.6788	0.729764
52	4	61	26.739	10.132	47.326	60.299		60.299
53	4	183	25.007	10.963	87.083	182.915		182.915		182.915	74.626	108.289	3.44569	1.45109	0.689137	13.0923	33.909	1.1303			18.9981	49.205	0.820083				32.0904	83.114	0.923489
54	4	75	15.842	8.517	30.468	74.626		74.626
55	4	109	87.306	22.686	170.236	108.674		108.674		108.674	56.321	52.353	5.37897	0.929547	1.07579	9.88088	25.5915	0.853049			9.18474	23.7885	0.396474				19.0656	49.3799	0.548666
56	4	57	66.256	19.532	126.897	56.321		56.321
57	4	199	34.607	17.151	89.818	198.789		198.789		198.789	68.71	130.079	2.64109	1.89316	0.528217	12.0544	31.2209	1.0407			22.8209	59.1061	0.985101				34.8753	90.3269	1.00363
58	4	69	67.969	34	86.735	68.71		68.71
59	4	90	82.864	29.244	145.912	89.499		89.499		89.499	36.797	52.702	3.49104	1.43224	0.698209	6.45561	16.72	0.557335			9.24596	23.947	0.399117				15.7016	40.6671	0.451857
60	4	37	77.662	22.333	122.157	36.797		36.797
61	4	136	124.3	28.667	167.738	135.093		135.093		135.093	88.685	46.408	9.55493	0.52329	1.91099	15.5588	40.2972	1.34324			8.14175	21.0871	0.351452				23.7005	61.3844	0.682048
62	4	89	97.576	27.662	129.636	88.685		88.685
63	4	169	35.418	12.333	73.333	168		168		168	87.023	80.977	5.37332	0.930524	1.07466	15.2672	39.542	1.31807			14.2065	36.7948	0.613247				29.4737	76.3368	0.848187
64	4	88	26.592	15.847	39.246	87.023		87.023
65	4	187	94.978	15.449	183.186	186.038		186.038		186.038	48.083	137.955	1.74271	2.8691	0.348541	8.43561	21.8482	0.728275			24.2026	62.6848	1.04475				32.6382	84.5331	0.939256
66	4	49	84.161	16.076	126.196	48.083		48.083
67	4	250	91.325	17.136	172.246	249.244		249.244		249.244	90.355	158.889	2.84334	1.7585	0.568667	15.8518	41.056	1.36853			27.8753	72.1969	1.20328				43.727	113.253	1.25837
68	4	91	106.416	28	142.161	90.355		90.355
69	4	167	62.955	42.419	99.168	166.307		166.307		166.307	70.456	95.851	3.67529	1.36044	0.735058	12.3607	32.0142	1.06714			16.816	43.5533	0.725889				29.1767	75.5676	0.83964
70	4	71	94.258	55.667	124.872	70.456		70.456
71	4	224	41.495	12.833	106.507	223.182		223.182		223.182	90.05	133.132	3.38198	1.47842	0.676396	15.7982	40.9175	1.36392			23.3565	60.4933	1.00822				39.1547	101.411	1.12679
72	4	91	39.631	19.535	67.71	90.05		90.05
73	4	204	47.628	13.358	94.185	203.022		203.022		203.022	72.111	130.911	2.7542	1.81541	0.55084	12.6511	32.7662	1.09221			22.9668	59.4841	0.991402				35.6179	92.2503	1.025
74	4	73	51.522	25.827	84.284	72.111		72.111
75	4	201	27.734	13.233	70.615	200.008		200.008		200.008	89.56	110.448	4.0544	1.23323	0.810879	15.7123	40.6948	1.35649			19.3768	50.186	0.836434				35.0891	90.8808	1.00979
76	4	90	51.294	21.207	93.202	89.56		89.56
77	4	230	50.414	16.103	108.447	229.055		229.055		229.055	105	124.055	4.23199	1.18148	0.846399	18.4211	47.7105	1.59035			21.764	56.3689	0.939481				40.1851	104.079	1.15644
78	4	106	98.667	47.333	129.667	105		105
79	4	154	89.982	10.005	138.741	153.88		153.88		153.88	56.089	97.791	2.8678	1.7435	0.57356	9.84018	25.4861	0.849535			17.1563	44.4349	0.740581				26.9965	69.9209	0.776899
80	4	57	90.002	44.949	113.132	56.089		56.089
81	4	211	114.326	17.355	173.098	210.002		210.002		210.002	85.147	124.855	3.40984	1.46635	0.681967	14.9381	38.6896	1.28965			21.9044	56.7324	0.945539				36.8425	95.422	1.06024
82	4	86	94.894	41	130.57	85.147		85.147
83	4	138	66.762	5.118	128.535	137.033		137.033		137.033	44	93.033	2.36475	2.11439	0.47295	7.7193	19.993	0.666433			16.3216	42.2729	0.704548				24.0409	62.2659	0.691843
84	4	45	22.452	9.333	38.667	44		44
85	5	153	127.034	28.694	245.341	152.319		152.319		152.319	94.005	58.314	8.06024	0.620329	1.61205	16.4921	42.7146	1.42382			10.2305	26.4971	0.441618				26.7226	69.2116	0.769018
86	5	95	76.593	26.476	206.076	94.005		94.005
87	5	237	133.383	22.766	241.626	236.821		236.821		236.821	85.212	151.609	2.81026	1.7792	0.562051	14.9495	38.7191	1.29064			26.5981	68.889	1.14815				41.5475	107.608	1.19565
88	5	86	171.739	127.819	229.098	85.212		85.212
89	5	135	72.993	22.942	198.728	134.974		134.974		134.974	41.593	93.381	2.22706	2.24511	0.445412	7.29702	18.8993	0.629976			16.3826	42.431	0.707184				23.6796	61.3303	0.681448
90	5	42	27.725	15.43	48.732	41.593		41.593
91	5	155	48.051	21.035	161.575	154.08		154.08		154.08	87.664	66.416	6.59961	0.75762	1.31992	15.3796	39.8333	1.32778			11.6519	30.1785	0.502975				27.0316	70.0118	0.777909
92	5	88	112.106	24.978	169.477	87.664		87.664
93	5	143	92.178	22.743	216.583	142.249		142.249		142.249	67.365	74.884	4.49796	1.11162	0.899591	11.8184	30.6097	1.02032			13.1375	34.0262	0.567104				24.956	64.6359	0.718177
94	5	68	40.6	23.049	59.302	67.365		67.365
95	6	209	75.195	10.881	167.853	209.013		209.013		209.013	89.443	119.57	3.74019	1.33683	0.748039	15.6918	40.6416	1.35472			20.9772	54.3309	0.905515				36.6689	94.9726	1.05525
96	6	90	77.454	32.591	160.378	89.443		89.443
97	6	143	117.121	14.068	188.347	142.157		142.157		142.157	44.045	98.112	2.24463	2.22754	0.448926	7.72719	20.0134	0.667114			17.2126	44.5807	0.743012				24.9398	64.5941	0.717713
98	6	45	18.058	8.287	26.755	44.045		44.045
99	6	176	25.902	15.981	39.152	175.069		175.069		175.069	40.46	134.609	1.50287	3.32696	0.300574	7.09825	18.3845	0.612815			23.6156	61.1644	1.01941				30.7139	79.5489	0.883877
100	6	41	107.539	63.531	159.546	40.46		40.46
101	6	208	83.374	12.872	169.034	207.762		207.762		207.762	69.354	138.408	2.50542	1.99567	0.501084	12.1674	31.5135	1.05045			24.2821	62.8907	1.04818				36.4495	94.4041	1.04893
102	6	70	33.367	19.106	51.484	69.354		69.354
103	6	143	31.833	4.407	136.255	142.144		142.144		142.144	71.063	71.081	4.99873	1.00025	0.999747	12.4672	32.29	1.07633			12.4704	32.2982	0.538303				24.9375	64.5882	0.717647
104	6	72	58.302	5.911	153.6	71.063		71.063
105	6	132	86.256	17.85	182.797	131.194		131.194		131.194	64.661	66.533	4.85932	1.02895	0.971864	11.344	29.3811	0.979368			11.6725	30.2317	0.503861				23.0165	59.6127	0.662363
106	6	65	54.961	21.333	85.103	64.661		64.661
107	6	196	58.732	14	203.986	195.845		195.845		195.845	89.067	106.778	4.17066	1.19885	0.834132	15.6258	40.4708	1.34903			18.733	48.5184	0.80864				34.3588	88.9892	0.988769
108	6	90	24.336	15.16	34.427	89.067		89.067
109	6	144	120.547	22.642	221.012	143.809		143.809		195.845	89.067	106.778	4.17066	1.19885	0.834132	15.6258	40.4708	1.34903			18.733	48.5184	0.80864				25.2296	65.3448	0.726053
110	6	65	120.072	57	189.834	64.203		64.203
111	6	140	50.763	15.575	142.858	139.617		139.617		139.617	53.038	86.579	3.06298	1.6324	0.612597	9.30491	24.0997	0.803324			15.1893	39.3403	0.655671				24.4942	63.44	0.704889
112	6	54	27.715	18.257	37.731	53.038		53.038
113	6	160	37.154	9.417	144.312	159.806		159.806		159.806	54.562	105.244	2.59217	1.92889	0.518433	9.57228	24.7922	0.826407			18.4639	47.8214	0.797023				28.0361	72.6136	0.806818
114	6	55	48.464	16.996	141.212	54.562		54.562
115	6	185	52.748	12.123	158.455	184.911		184.911		184.911	46.228	138.683	1.66668	2.99998	0.333336	8.11018	21.0054	0.700178			24.3304	63.0156	1.05026				32.4405	84.021	0.933566
116	6	47	29.245	19.174	43.667	46.228		46.228
117	6	169	20.598	11.183	32.013	168.941		168.941		168.941	88.238	80.703	5.46684	0.914606	1.09337	15.4804	40.0941	1.33647			14.1584	36.6703	0.611172				29.6388	76.7644	0.852938
118	6	89	54.704	16.667	144.351	88.238		88.238
119	6	149	103.359	16.859	195.229	148.003		148.003		148.003	75.604	72.399	5.22134	0.957608	1.04427	13.2639	34.3534	1.14511			12.7016	32.8971	0.548285				25.9654	67.2505	0.747228
120	6	76	50.421	10.667	68.825	75.604		75.604
121	6	157	40.405	3.667	142.528	156.438		156.438		156.438	80.327	76.111	5.27696	0.947515	1.05539	14.0925	36.4995	1.21665			13.3528	34.5838	0.576396				27.4453	71.0832	0.789814
122	6	81	39.785	4.37	128.691	80.327		80.327
123	7	173	25.551	2.856	97.975	172.261		172.261		172.261	60.108	112.153	2.67973	1.86586	0.535946	10.5453	27.3122	0.910408			19.676	50.9607	0.849346				30.2212	78.273	0.8697
124	7	61	5.512	1.667	10.74	60.108		60.108
125	7	187	31.671	7.333	90.272	186.231		186.231		186.231	99.624	86.607	5.7515	0.869339	1.1503	17.4779	45.2677	1.50892			15.1942	39.353	0.655883				32.6721	84.6208	0.940231
126	7	100	28.732	19.716	46.524	99.624		99.624
127	7	154	64.839	2.042	192.816	153.03		153.03		153.03	74.246	78.784	4.712	1.06112	0.942399	13.0256	33.7363	1.12454			13.8218	35.7983	0.596639				26.8474	69.5347	0.772608
128	7	75	94.37	3.489	179.987	74.246		74.246
129	7	173	13.846	8.333	42.849	172.2		172.2		172.2	82.879	89.321	4.63939	1.07773	0.927878	14.5402	37.6591	1.2553			15.6704	40.5862	0.676437				30.2105	78.2453	0.869392
130	7	83	12.985	5.915	37.382	82.879		82.879
131	7	292	28.752	6.519	119.268	291.331		291.331		291.331	142.425	148.906	4.78238	1.0455	0.956476	24.9868	64.7159	2.1572			26.1239	67.6608	1.12768				51.1107	132.377	1.47085
132	7	143	40.196	16.894	103.276	142.425		142.425
133	7	209	67.274	12.098	165.219	208.806		208.806		208.806	74.33	134.476	2.76369	1.80918	0.552738	13.0404	33.7745	1.12582			23.5923	61.104	1.0184				36.6326	94.8785	1.05421
134	7	75	12.695	5.156	19.296	74.33		74.33
135	8	194	35.059	16.24	55.215	193.83		193.83		193.83	78.645	115.185	3.41386	1.46462	0.682771	13.7974	35.7352	1.19117			20.2079	52.3384	0.872307				34.0053	88.0736	0.978596
136	8	79	61.637	28.481	148.841	78.645		78.645
137	8	200	109.126	21.667	190.948	199.462		199.462		199.462	96.509	102.953	4.68704	1.06677	0.937408	16.9314	43.8523	1.46174			18.0619	46.7804	0.779673				34.9933	90.6327	1.00703
138	8	97	49.63	25.257	151.321	96.509		96.509
139	8	181	48.443	25.081	164.666	180.543		180.543		180.543	55.946	124.597	2.24508	2.22709	0.449016	9.81509	25.4211	0.847369			21.8591	56.6151	0.943585				31.6742	82.0362	0.911513
140	8	56	81.143	52.333	126.1	55.946		55.946
141	8	93	40.71	4	112.153	92.785		92.785		92.785	51.092	41.693	6.12717	0.816038	1.22543	8.96351	23.2155	0.77385			7.31456	18.9447	0.315745				16.2781	42.1602	0.468447
142	8	52	76.74	26.333	124.643	51.092		51.092
143	8	162	27.887	10.493	119.465	161.914		161.914		161.914	58.181	103.733	2.80436	1.78294	0.560873	10.2072	26.4366	0.881221			18.1988	47.1348	0.78558				28.406	73.5714	0.817461
144	8	59	30.647	7.063	121.972	58.181		58.181
145	8	85	73.143	8.581	158.258	84.291		84.291		84.291	55.317	28.974	9.54597	0.523781	1.90919	9.70474	25.1353	0.837842			5.08316	13.1654	0.219423				14.7879	38.3006	0.425563
146	8	56	103.396	13.333	159.612	55.317		55.317
147	8	115	29.375	15.844	48.42	114.49		114.49		114.49	42.755	71.735	2.98007	1.67782	0.596013	7.50088	19.4273	0.647576			12.5851	32.5954	0.543256				20.086	52.0226	0.578029
148	8	43	52.592	24.845	133.761	42.755		42.755
149	8	89	54.234	19.46	153.355	88.204		88.204		88.204	38.639	49.565	3.89781	1.28277	0.779562	6.77877	17.557	0.585234			8.69561	22.5216	0.375361				15.4744	40.0787	0.445318
150	8	39	81.637	45	152.551	38.639		38.639
151	8	97	47.912	22.562	139.363	96.941		96.941		96.941	48.415	48.526	4.98856	1.00229	0.997713	8.49386	21.9991	0.733303			8.51333	22.0495	0.367492				17.0072	44.0486	0.489429
152	8	49	31.645	23.288	54.905	48.415		48.415
153	8	130	31.703	21.664	56.976	129.558		129.558		129.558	71.57	57.988	6.1711	0.810228	1.23422	12.5561	32.5204	1.08401			10.1733	26.3489	0.439149				22.7295	58.8693	0.654104
154	8	72	32.175	17.519	69.912	71.57		71.57
155	8	180	16.359	2.741	73.939	179.969		179.969		179.969	93.343	86.626	5.3877	0.92804	1.07754	16.376	42.4137	1.41379			15.1975	39.3616	0.656027				31.5735	81.7754	0.908615
156	8	94	11.162	0.822	32.647	93.343		93.343
157	8	172	45.077	25.449	102.961	171.724		171.724		171.724	70.491	101.233	3.48162	1.43611	0.696324	12.3668	32.0301	1.06767			17.7602	45.9989	0.766648				30.127	78.029	0.866989
158	8	71	40.086	24.163	98.397	70.491		70.491
159	8	106	48.519	27.834	135.628	105.721		105.721		105.721	72.173	33.548	10.7567	0.464828	2.15134	12.6619	32.7944	1.09315			5.88561	15.2437	0.254062				18.5475	48.0381	0.533757
160	8	73	82.506	27.769	184.312	72.173		72.173
161	8	102	43.843	23.728	89.004	101.257		101.257		101.257	52.402	48.855	5.36301	0.932312	1.0726	9.19333	23.8107	0.793691			8.57105	22.199	0.369984				17.7644	46.0098	0.51122
162	8	53	72.977	37.797	134.741	52.402		52.402
163	8	187	48.949	23.863	152.229	186.271		186.271		186.271	92.309	93.962	4.91204	1.01791	0.982408	16.1946	41.9439	1.39813			16.4846	42.695	0.711584				32.6791	84.6389	0.940433
164	8	93	36.621	25.215	49.062	92.309		92.309
165	9	179	108.277	21.94	228.413	179.075		179.075		179.075	86.481	92.594	4.6699	1.07069	0.933981	15.1721	39.2958	1.30986			16.2446	42.0734	0.701224				31.4167	81.3692	0.904102
166	9	87	87.709	16.161	148.416	86.481		86.481
167	9	222	60.905	11.427	171.478	221.491		221.491		221.491	108.19	113.301	4.77445	1.04724	0.95489	18.9807	49.16	1.63867			19.8774	51.4824	0.85804				38.8581	100.642	1.11825
168	9	109	113.876	24.333	153.203	108.19		108.19
169	9	249	90.184	13.302	234.603	248.524		248.524		248.524	96.255	152.269	3.16069	1.58193	0.632138	16.8868	43.7369	1.4579			26.7139	69.1889	1.15315				43.6007	112.926	1.25473
170	9	97	62.993	13.363	140.69	96.255		96.255
171	9	261	26.212	9.085	146.028	260.354		260.354		260.354	133.67	126.684	5.27573	0.947737	1.05515	23.4509	60.7378	2.02459			22.2253	57.5634	0.959391				45.6761	118.301	1.31446
172	9	134	35.433	11.558	137.879	133.67		133.67
173	9	247	43.102	7.702	179.566	246.887		246.887		246.887	114.739	132.148	4.34131	1.15173	0.868261	20.1296	52.1358	1.73786			23.1839	60.0462	1.00077				43.3135	112.182	1.24647
174	9	115	17.778	5.764	56.186	114.739		114.739
175	9	250	29.434	8.514	138.568	249.329		249.329		249.329	107.378	141.951	3.78222	1.32197	0.756444	18.8382	48.7911	1.62637			24.9037	64.5005	1.07501				43.7419	113.292	1.2588
176	9	108	114.76	34.667	139	107.378		107.378
177	9	186	79.502	8.126	232.458	185.068		185.068		185.068	98.858	86.21	5.73356	0.872059	1.14671	17.3435	44.9197	1.49732			15.1246	39.1726	0.652877				32.4681	84.0923	0.934359
178	9	99	86.996	10.492	220.542	98.858		98.858
179	9	189	30.43	6.112	175.932	188.449		188.449		188.449	85	103.449	4.1083	1.21705	0.821661	14.9123	38.6228	1.28743			18.1489	47.0058	0.78343				33.0612	85.6286	0.951429
180	9	86	101.615	60.468	132.67	85		85
181	9	131	33.002	5.075	93.034	131.248		131.248		131.248	66.219	65.029	5.0915	0.982029	1.0183	11.6174	30.089	1.00297			11.4086	29.5483	0.492471				23.026	59.6372	0.662636
182	9	67	58.262	7.18	235.491	66.219		66.219
183	10	168	107.047	14.867	237.306	167.359		167.359		167.359	75.505	91.854	4.11006	1.21653	0.822011	13.2465	34.3084	1.14361			16.1147	41.7372	0.695619				29.3612	76.0456	0.844951
184	10	76	35.258	12.957	56.588	75.505		75.505
185	10	142	123.321	27.175	219.582	141.028		141.028		141.028	78.588	62.44	6.29308	0.794523	1.25862	13.7874	35.7093	1.19031			10.9544	28.3719	0.472864				24.7418	64.0811	0.712013
186	10	79	133.421	19.852	218.59	78.588		78.588
187	10	147	55.924	24.548	220.595	146.895		146.895		146.895	42.579	104.316	2.04087	2.44994	0.408173	7.47	19.3473	0.64491			18.3011	47.3997	0.789995				25.7711	66.747	0.741634
188	10	43	37.663	22.98	58.533	42.579		42.579
189	10	168	188.136	12.578	254.636	167.705		167.705		167.705	90.094	77.611	5.8042	0.861445	1.16084	15.806	40.9374	1.36458			13.616	35.2653	0.587756				29.4219	76.2028	0.846698
190	10	91	111.134	49.333	141.206	90.094		90.094
191	10	103	119.886	39.747	231.863	102.692		102.692		102.692	31.241	71.451	2.18618	2.28709	0.437237	5.48088	14.1955	0.473182			12.5353	32.4663	0.541106				18.0161	46.6618	0.518464
192	10	32	75.207	23.779	207.365	31.241		31.241
193	10	116	35.402	17.589	55.299	115.209		115.209		115.209	45.324	69.885	3.24276	1.5419	0.648551	7.95158	20.5946	0.686486			12.2605	31.7548	0.529246				20.2121	52.3494	0.581659
194	10	46	124.026	24.667	210.031	45.324		45.324
195	10	148	40.005	8.049	229.311	147.258		147.258		147.258	72.367	74.891	4.83149	1.03488	0.966298	12.696	32.8825	1.09608			13.1388	34.0294	0.567157				25.8347	66.912	0.743466
196	10	73	25.373	9.274	51.079	72.367		72.367
197	10	146	144.462	35.648	240.054	145.911		145.911		145.911	71.021	74.89	4.74169	1.05448	0.948338	12.4598	32.2709	1.0757			13.1386	34.029	0.567149				25.5984	66.2999	0.736666
198	10	72	102.964	20.829	214.486	71.021		71.021
199	10	126	39.777	12.475	183.054	125		125		125	65	60	5.41667	0.923077	1.08333	11.4035	29.5351	0.984503			10.5263	27.2632	0.454386				21.9298	56.7982	0.631092
200	10	66	35.097	7.841	150.498	65		65
201	10	143	197.139	20.451	255	142.369		142.369		142.369	69.426	72.943	4.75892	1.05066	0.951784	12.18	31.5462	1.05154			12.797	33.1443	0.552405				24.977	64.6905	0.718783
202	10	70	105.826	15.48	180.186	69.426		69.426
203	10	183	155.097	52.333	246.86	182.165		182.165		182.165	61.814	120.351	2.56807	1.94699	0.513614	10.8446	28.0874	0.936247			21.1142	54.6858	0.91143				31.9588	82.7732	0.919702
204	10	62	63.572	23.814	109.401	61.814		61.814
205	11	171	95.402	13.875	253.67	170.628		170.628		170.628	63.063	107.565	2.93139	1.70568	0.586278	11.0637	28.6549	0.955165			18.8711	48.876	0.8146				29.9347	77.531	0.861455
206	11	64	32.259	17.764	44.482	63.063		63.063
207	11	117	125.299	36.436	239.321	116.844		116.844		116.844	68.719	48.125	7.13964	0.700316	1.42793	12.056	31.2249	1.04083			8.44298	21.8673	0.364455				20.4989	53.0923	0.589914
208	11	69	50.185	23.294	118.056	68.719		68.719
209	11	149	112.774	17.774	255	148.273		148.273		148.273	74.465	73.808	5.04451	0.991177	1.0089	13.064	33.8359	1.12786			12.9488	33.5373	0.558955				26.0128	67.3732	0.748591
210	11	75	116.117	60.037	221.11	74.465		74.465
211	11	135	136.691	24.617	243.876	134.536		134.536		134.536	37.643	96.893	1.9425	2.574	0.388501	6.60404	17.1045	0.570148			16.9988	44.0268	0.73378				23.6028	61.1313	0.679236
212	11	38	62.941	31.483	105.591	37.643		37.643
213	12	106	23.924	3.621	96.496	105.721		105.721		105.721	67.082	38.639	8.68061	0.575997	1.73612	11.7688	30.4811	1.01604			6.77877	17.557	0.292617				18.5475	48.0381	0.533757
214	12	68	37.774	5.781	97.312	67.082		67.082
215	12	97	7.087	3.276	14.762	96.333		96.333		96.333	41.049	55.284	3.71256	1.34678	0.742511	7.20158	18.6521	0.621736			9.69895	25.1203	0.418671				16.9005	43.7724	0.48636
216	12	42	26.816	9.301	44.285	41.049		41.049
217	12	154	18.851	4.284	137.047	153.331		153.331		153.331	77.16	76.171	5.06492	0.987182	1.01298	13.5368	35.0604	1.16868			13.3633	34.611	0.576851				26.9002	69.6715	0.774127
218	12	78	16.289	5.525	30.333	77.16		77.16
219	12	146	57.967	20.874	92.409	145		145		145	58.138	86.862	3.34657	1.49407	0.669315	10.1996	26.4171	0.88057			15.2389	39.4689	0.657815				25.4386	65.886	0.732066
220	12	59	80.436	62.67	98.349	58.138		58.138
221	12	189	67.046	4.453	123.408	188.266		188.266		188.266	58.078	130.188	2.23054	2.24161	0.446109	10.1891	26.3898	0.879661			22.84	59.1556	0.985927				33.0291	85.5454	0.950505
222	12	59	12.474	7.945	20.82	58.078		58.078
223	12	167	38.048	4.667	93.438	166.769		166.769		166.769	77.414	89.355	4.33182	1.15425	0.866365	13.5814	35.1758	1.17253			15.6763	40.6017	0.676694				29.2577	75.7775	0.841972
224	12	78	49.492	4.696	89.153	77.414		77.414
225	12	151	34.854	3.365	128.101	150.12		150.12		150.12	59.135	90.985	3.24971	1.5386	0.649942	10.3746	26.8701	0.89567			15.9623	41.3423	0.689038				26.3368	68.2124	0.757916
226	12	60	39.396	3.443	91	59.135		59.135
227	12	180	24.655	1.399	47.346	179.07		179.07		179.07	77	102.07	3.77192	1.32558	0.754384	13.5088	34.9877	1.16626			17.907	46.3792	0.772986				31.4158	81.3669	0.904077
228	12	78	68.286	29.333	102.667	77		77
229	12	204	13.68	2.333	43.519	203.121		203.121		203.121	96.187	106.934	4.49749	1.11173	0.899499	16.8749	43.706	1.45687			18.7604	48.5893	0.809822				35.6353	92.2953	1.0255
230	12	97	12.927	2.036	42.262	96.187		96.187
231	13	184	36.016	7.561	144.701	183.995		183.995		183.995	69.029	114.966	3.00215	1.66547	0.60043	12.1104	31.3658	1.04553			20.1695	52.2389	0.870649				32.2798	83.6047	0.928942
232	13	70	35.053	9.316	108.055	69.029		69.029
233	13	136	19.578	4.695	99.936	135.137		135.137		135.137	69.123	66.014	5.23548	0.955022	1.0471	12.1268	31.4085	1.04695			11.5814	29.9958	0.499931				23.7082	61.4044	0.682271
234	13	70	41.874	9.533	122.254	69.123		69.123
235	13	92	49.055	14.877	112.023	91.439		91.439		91.439	31.305	60.134	2.60294	1.92091	0.520587	5.49211	14.2246	0.474152			10.5498	27.324	0.455401				16.0419	41.5486	0.461651
236	13	32	33.596	11.9	76.892	31.305		31.305
237	13	164	36.616	3.454	126.448	164.017		164.017		164.017	55.036	108.981	2.52503	1.98018	0.505005	9.65544	25.0076	0.833586			19.1195	49.5194	0.825324				28.7749	74.527	0.828078
238	13	56	21.413	1.893	121.721	55.036		55.036
239	13	139	97.751	20.386	204.416	138.755		138.755		138.755	59.54	79.215	3.75813	1.33045	0.751625	10.4456	27.0541	0.901805			13.8974	35.9942	0.599903				24.343	63.0483	0.700537
240	13	60	24.623	9.429	37.739	59.54		59.54
241	13	112	75.138	4.43	145.937	111.328		111.328		111.328	47.17	64.158	3.67608	1.36014	0.735216	8.27544	21.4334	0.714446			11.2558	29.1525	0.485875				19.5312	50.5859	0.562065
242	13	48	95.567	52.333	135.714	47.17		47.17
243	13	157	60.905	17.033	190.512	156.978		156.978		156.978	74.733	82.245	4.54332	1.10052	0.908663	13.1111	33.9576	1.13192			14.4289	37.371	0.62285				27.54	71.3286	0.79254
244	13	75	37.573	14.851	145.28	74.733		74.733
245	13	161	62.808	10.667	168.575	160.507		160.507		160.507	59.723	100.784	2.96292	1.68752	0.592584	10.4777	27.1373	0.904576			17.6814	45.7948	0.763247				28.1591	72.9321	0.810357
246	13	60	21.516	9.612	55.139	59.723		59.723
247	13	164	53.804	16	197.854	163.086		163.086		163.086	50.09	112.996	2.21645	2.25586	0.44329	8.78772	22.7602	0.758673			19.8239	51.3438	0.85573				28.6116	74.104	0.823378
248	13	51	47.169	20.188	197.727	50.09		50.09
249	13	144	54.426	9.813	198.456	143.59		143.59		143.59	70.661	72.929	4.84451	1.0321	0.968901	12.3967	32.1074	1.07025			12.7946	33.1379	0.552299				25.1912	65.2453	0.724948
250	13	71	58.352	19.015	198.795	70.661		70.661
251	13	182	19.81	0.642	133.197	181.397		181.397		181.397	61	120.397	2.53329	1.97372	0.506657	10.7018	27.7175	0.923918			21.1223	54.7067	0.911778				31.824	82.4243	0.915825
252	13	62	34.14	3	189	61		61
253	13	93	57.119	6.772	172.9	92.098		92.098		92.098	34.059	58.039	2.93415	1.70407	0.58683	5.97526	15.4759	0.515864			10.1823	26.3721	0.439535				16.1575	41.848	0.464978
254	13	35	38.481	6.634	111.399	34.059		34.059
255	13	161	23.828	7.538	171.428	160.24		160.24		160.24	59.059	101.181	2.91848	1.71322	0.583697	10.3612	26.8356	0.894519			17.7511	45.9752	0.766254				28.1123	72.8108	0.809009
256	13	60	25.961	8	151.215	59.059		59.059
257	13	173	27.268	9.578	78.404	172.722		172.722		172.722	50.695	122.027	2.0772	2.40708	0.415441	8.89386	23.0351	0.767837			21.4082	55.4474	0.924123				30.3021	78.4825	0.872027
258	13	51	29.654	10.415	132.917	50.695		50.695
259	13	218	34.039	9.879	174.971	217.207		217.207		217.207	69.34	147.867	2.34467	2.13249	0.468935	12.1649	31.5071	1.05024			25.9416	67.1887	1.11981				38.1065	98.6958	1.09662
260	13	70	30.455	15	92.627	69.34		69.34
261	13	179	53.127	17.371	143.833	178.474		178.474		178.474	72.45	106.024	3.41668	1.46341	0.683336	12.7105	32.9203	1.09734			18.6007	48.1758	0.80293				31.3112	81.0961	0.901068
262	13	73	45.278	6.613	127.05	72.45		72.45
263	13	205	44.803	5.46	166.082	204.795		204.795		204.795	63.253	141.542	2.23443	2.23771	0.446885	11.097	28.7413	0.958043			24.8319	64.3147	1.07191				35.9289	93.056	1.03396
264	13	64	36.021	4.238	108.631	63.253		63.253
265	14	153	23.044	8.664	111.561	152.971		152.971		152.971	71.309	81.662	4.36611	1.14519	0.873221	12.5104	32.4018	1.08006			14.3267	37.1061	0.618434				26.837	69.5079	0.77231
266	14	72	51.503	11.333	109.434	71.309		71.309
267	14	151	34.618	1.842	88.048	150.765		150.765		150.765	49.649	101.116	2.45505	2.03662	0.49101	8.71035	22.5598	0.751994			17.7396	45.9457	0.765762				26.45	68.5055	0.761172
268	14	50	13.854	4.888	28.265	49.649		49.649
269	14	156	62.986	15.528	140.05	155.392		155.392		155.392	64.537	90.855	3.55165	1.4078	0.71033	11.3223	29.3247	0.97749			15.9395	41.2832	0.688054				27.2618	70.6079	0.784533
270	14	65	57.571	8.577	108.034	64.537		64.537
271	14	137	25.781	10.487	146.515	136.015		136.015		136.015	61.984	74.031	4.18635	1.19436	0.837271	10.8744	28.1647	0.938822			12.9879	33.6386	0.560644				23.8623	61.8033	0.686703
272	14	62	95.602	34	157.278	61.984		61.984
273	14	171	23.034	4.362	51.383	170		170		170	90.785	79.215	5.73029	0.872556	1.14606	15.9272	41.2514	1.37505			13.8974	35.9942	0.599903				29.8246	77.2456	0.858285
274	14	91	47.698	16.226	80.83	90.785		90.785
275	14	181	29.072	4.575	96.972	180.602		180.602		180.602	100.18	80.422	6.2284	0.802775	1.24568	17.5754	45.5204	1.51735			14.1091	36.5426	0.609044				31.6846	82.063	0.911811
276	14	101	45.676	16.71	147.545	100.18		100.18
277	14	115	57.05	8.244	158.905	114.543		114.543		114.543	65.803	48.74	6.75041	0.740696	1.35008	11.5444	29.9	0.996665			8.55088	22.1468	0.369113				20.0953	52.0467	0.578297
278	14	66	23.534	7.37	39.34	65.803		65.803
279	14	190	32.298	6.274	141.105	189.986		189.986		189.986	76.903	113.083	3.40029	1.47046	0.680058	13.4918	34.9436	1.16479			19.8391	51.3833	0.856389				33.3309	86.327	0.959189
280	14	77	29.067	10.105	60.796	76.903		76.903
281	14	190	33.929	10.414	111.102	189.747		189.747		189.747	95.692	94.055	5.08702	0.982893	1.0174	16.7881	43.4811	1.44937			16.5009	42.7373	0.712288				33.2889	86.2184	0.957982
282	14	96	38.312	11.731	57.542	95.692		95.692
283	14	131	69.027	10.946	163.403	130.177		130.177		130.177	58.258	71.919	4.05025	1.23449	0.81005	10.2207	26.4716	0.882387			12.6174	32.679	0.54465				22.8381	59.1506	0.657229
284	14	59	69.56	19	133.07	58.258		58.258
285	14	128	98.286	15.092	201.268	127.424		127.424		127.424	38.484	88.94	2.16348	2.31109	0.432696	6.75158	17.4866	0.582886			15.6035	40.4131	0.673551				22.3551	57.8997	0.64333
286	14	39	100.954	13.667	187.836	38.484		38.484
287	15	228	34.198	8.819	170.967	227.455		227.455		227.455	121.499	105.956	5.73346	0.872073	1.14669	21.3156	55.2074	1.84025			18.5888	48.1449	0.802415				39.9044	103.352	1.14836
288	15	122	84.987	13.054	207.882	121.499		121.499
289	15	188	31.891	15.681	86.876	187.216		187.216		187.216	74.653	112.563	3.31605	1.50782	0.663211	13.097	33.9213	1.13071			19.7479	51.147	0.852451				32.8449	85.0683	0.945204
290	15	75	78.381	25.667	113.023	74.653		74.653
291	15	156	54.137	17.774	198.866	155.148		155.148		155.148	84.054	71.094	5.91147	0.845813	1.18229	14.7463	38.193	1.2731			12.4726	32.3041	0.538402				27.2189	70.4971	0.783301
292	15	85	82.191	23.13	210.076	84.054		84.054
293	15	201	77.205	11.016	218.449	200.322		200.322		200.322	59.816	140.506	2.12859	2.34897	0.425718	10.494	27.1796	0.905985			24.6502	63.844	1.06407				35.1442	91.0235	1.01137
294	15	60	123.796	18.333	188.793	59.816		59.816
295	15	106	61.601	28.62	172.677	105.262		105.262		105.262	56.223	49.039	5.73248	0.872223	1.1465	9.86368	25.5469	0.851565			8.60333	22.2826	0.371377				18.467	47.8296	0.53144
296	15	57	31.86	16.744	77.014	56.223		56.223
297	15	225	38.821	12.722	102.272	224.415		224.415		224.415	101.02	123.395	4.09336	1.22149	0.818672	17.7228	45.9021	1.53007			21.6482	56.069	0.934483				39.3711	101.971	1.13301
298	15	102	41.498	17.333	102.657	101.02		101.02
299	15	108	20.824	9.415	50.93	107.344		107.344		107.344	48.877	58.467	4.17988	1.19621	0.835976	8.57491	22.209	0.740301			10.2574	26.5666	0.442776				18.8323	48.7756	0.541951
300	15	49	53.65	18.996	153.148	48.877		48.877
301	15	159	44.314	5.732	232.534	158.146		158.146		158.146	74.706	83.44	4.47663	1.11691	0.895326	13.1063	33.9454	1.13151			14.6386	37.914	0.631899				27.7449	71.8593	0.798437
302	15	75	97.434	24.981	178.667	74.706		74.706
303	16	184	32.025	3.552	124.764	183.524		183.524		183.524	69.123	114.401	3.02108	1.65504	0.604217	12.1268	31.4085	1.04695			20.0704	51.9822	0.86637				32.1972	83.3907	0.926564
304	16	70	6.401	2.976	17.181	69.123		69.123
305	16	120	76.536	8.495	158.682	119.419		119.419		119.419	42.049	77.37	2.7174	1.84	0.543479	7.37702	19.1065	0.636883			13.5737	35.1558	0.585931				20.9507	54.2623	0.602915
306	16	43	44.237	5.801	171.45	42.049		42.049
307	16	183	61.766	5.983	155.716	182.945		182.945		182.945	54.626	128.319	2.12852	2.34905	0.425705	9.58351	24.8213	0.827376			22.5121	58.3064	0.971773				32.0956	83.1276	0.92364
308	16	55	30.825	3.333	80.582	54.626		54.626
309	16	169	21.689	0.871	104.572	168.431		168.431		168.431	67.779	100.652	3.367	1.485	0.673399	11.8911	30.7978	1.02659			17.6582	45.7349	0.762248				29.5493	76.5327	0.850363
310	16	68	56.017	33.779	121.565	67.779		67.779
311	16	112	31.15	1.667	115.264	111		111		111	68.884	42.116	8.17789	0.611405	1.63558	12.0849	31.2999	1.04333			7.38877	19.1369	0.318949				19.4737	50.4368	0.560409
312	16	69	42.028	6.169	108.623	68.884		68.884
313	16	103	61.477	7.42	138.083	102.772		102.772		102.772	39.205	63.567	3.08375	1.6214	0.616751	6.87807	17.8142	0.593807			11.1521	28.884	0.481399				18.0302	46.6982	0.518868
314	16	40	39.873	8.297	103.438	39.205		39.205
315	16	103	67.892	16	118.281	102.616		102.616		102.616	69.462	33.154	10.4757	0.477297	2.09513	12.1863	31.5626	1.05209			5.81649	15.0647	0.251079				18.0028	46.6273	0.518081
316	16	70	10.889	4	24.102	69.462		69.462
317	16	74	17.3	10.176	31.643	73.41		73.41		73.41	48.847	24.563	9.94321	0.502856	1.98864	8.56965	22.1954	0.739846			4.3093	11.1611	0.186018				12.8789	33.3565	0.370627
318	16	49	22.586	1.852	59.246	48.847		48.847
319	17	185	62.836	9.333	170.596	184.786		184.786		184.786	85.475	99.311	4.3034	1.16187	0.86068	14.9956	38.8386	1.29462			17.423	45.1255	0.752092				32.4186	83.9642	0.932935
320	17	86	17.875	7.717	36.679	85.475		85.475
321	17	282	21.18	6.131	142.477	281.561		281.561		281.561	77.827	203.734	1.91002	2.61778	0.382003	13.6539	35.3635	1.17878			35.7428	92.5739	1.5429				49.3967	127.937	1.42153
322	17	78	97.487	56.622	161.79	77.827		77.827
323	17	214	40.65	3.185	160.65	213.6		213.6		213.6	57.28	156.32	1.83214	2.72905	0.366428	10.0491	26.0272	0.867574			27.4246	71.0296	1.18383				37.4737	97.0568	1.07841
324	17	58	8.879	4.187	16.743	57.28		57.28
325	17	250	86.374	9.066	206.971	249.483		249.483		249.483	95.336	154.147	3.09237	1.61688	0.618475	16.7256	43.3193	1.44398			27.0433	70.0422	1.16737				43.7689	113.362	1.25957
326	17	96	50.77	6.707	150.892	95.336		95.336
327	17	176	91.479	14.566	186.674	175.855		175.855		175.855	52.924	122.931	2.15259	2.32278	0.430518	9.28491	24.0479	0.801597			21.5668	55.8581	0.930969				30.8518	79.906	0.887845
328	17	53	17.88	11.331	32.074	52.924		52.924
329	17	144	79.593	8.175	176.478	143.976		143.976		143.976	67.978	75.998	4.47235	1.11798	0.894471	11.926	30.8882	1.02961			13.333	34.5324	0.57554				25.2589	65.4207	0.726896
330	17	68	50.205	4.928	151.507	67.978		67.978
331	17	161	47.065	2.985	193.903	160.424		160.424		160.424	81.835	78.589	5.20652	0.960335	1.0413	14.357	37.1847	1.23949			13.7875	35.7097	0.595162				28.1446	72.8944	0.809938
332	17	82	51.275	3.672	141.765	81.835		81.835
333	18	252	19.003	5	46.357	251.321		251.321		251.321	87.556	163.765	2.67322	1.8704	0.534644	15.3607	39.7842	1.32614			28.7307	74.4125	1.24021				44.0914	114.197	1.26885
334	18	88	16.403	7.082	32.69	87.556		87.556
335	18	217	31.84	8.781	157.662	216.615		216.615		216.615	103.73	112.885	4.5945	1.08826	0.9189	18.1982	47.1335	1.57112			19.8044	51.2934	0.854889				38.0026	98.4268	1.09363
336	18	104	24.621	8.554	50.043	103.73		103.73
337	18	220	48.428	14.175	210.945	219.018		219.018		219.018	70.612	148.406	2.37901	2.10171	0.475803	12.3881	32.0851	1.0695			26.0361	67.4336	1.12389				38.4242	99.5187	1.10576
338	18	71	21.653	10.333	82.699	70.612		70.612
339	18	157	64.713	11.07	156.986	156.638		156.638		156.638	46.819	109.819	2.13164	2.34561	0.426329	8.21386	21.2739	0.70913			19.2665	49.9002	0.83167				27.4804	71.1741	0.790823
340	18	47	71.987	10.041	146.566	46.819		46.819
341	18	194	90.968	6.964	219.605	193.289		193.289		193.289	68.264	125.025	2.73001	1.83149	0.546003	11.9761	31.0182	1.03394			21.9342	56.8096	0.946827				33.9104	87.8278	0.975865
342	18	69	106.483	30.667	178.545	68.264		68.264
343	18	149	66.871	11.147	185.488	148.517		148.517		148.517	83.815	64.702	6.477	0.771962	1.2954	14.7044	38.0844	1.26948			11.3512	29.3997	0.489995				26.0556	67.484	0.749823
344	18	84	40.449	7.786	93.403	83.815		83.815
345	18	143	21.239	7.635	122.592	142.964		142.964		142.964	87.071	55.893	7.78908	0.641924	1.55782	15.2756	39.5638	1.31879			9.80579	25.397	0.423283				25.0814	64.9608	0.721787
346	18	88	58.098	8.444	176.73	87.071		87.071

## Sheet: Fig1L  DMSO
		Area	Mean	Min	Max	Length		values		CldU+ IdU	CldU only	IdU only	Ratio C/I	Ratio I/C		CldU um	CldU kb	CldU kb/min			IdU um	IdU kb	IdU kb/min				Total um	Total kb	Total kb/min
1	1	406	87.842	25.667	191.956	405.694		405.694		405.694	126.127	279.567	2.25576	2.21655	0.451151	22.1275	57.3103	1.91034			49.0468	127.031	2.11719				71.1744	184.342	2.04824
2	1	127	109.918	68.301	153.393	126.127		126.127
3	1	606	52.084	13.768	134.504	605.406		605.406		605.406	182.361	423.045	2.15534	2.31982	0.431068	31.9932	82.8623	2.76208			74.2184	192.226	3.20376				106.212	275.088	3.05653
4	1	183	32.78	13.394	101.945	182.361		182.361
5	1	411	45.589	11.326	172.691	410.518		410.518		410.518	124.326	286.192	2.17207	2.30195	0.434415	21.8116	56.492	1.88307			50.2091	130.042	2.16736				72.0207	186.534	2.0726
6	1	125	41.586	14.266	120.044	124.326		124.326
7	1	286	96.399	24.877	208.776	286.868		286.868		286.868	92.574	194.294	2.38232	2.0988	0.476464	16.2411	42.0643	1.40214			34.0867	88.2845	1.47141				50.3277	130.349	1.44832
8	1	93	98.861	26.643	147.064	92.574		92.574
9	1	297	79.012	3.333	211.969	297.003		297.003		297.003	75.166	221.837	1.69417	2.95129	0.338834	13.187	34.1544	1.13848			38.9188	100.8	1.67999				52.1058	134.954	1.49949
10	1	76	60.221	17.03	123.432	75.166		75.166
11	1	544	72.773	14.816	171.691	543.909		543.909		543.909	173.819	370.09	2.34833	2.12917	0.469667	30.4946	78.9809	2.6327			64.9281	168.164	2.80273				95.4226	247.145	2.74605
12	1	174	72.495	29.191	141.262	173.819		173.819
13	1	367	102.686	34.826	163.818	366.617		366.617		366.617	103.755	262.862	1.97356	2.53349	0.394713	18.2026	47.1448	1.57149			46.1161	119.441	1.99068				64.3188	166.586	1.85095
14	1	104	36.434	22.579	53.063	103.755		103.755
15	1	438	36.245	12.123	134.813	438.084		438.084		438.084	133.405	304.679	2.18927	2.28386	0.437854	23.4044	60.6174	2.02058			53.4525	138.442	2.30736				76.8568	199.059	2.21177
16	1	134	57.263	15.85	148.12	133.405		133.405
17	2	271	53.398	14.395	185.035	270.58		270.58		270.58	83.385	187.195	2.22722	2.24495	0.445445	14.6289	37.889	1.26297			32.8412	85.0588	1.41765				47.4702	122.948	1.36609
18	2	84	69.06	24.129	203.667	83.385		83.385
19	2	408	87.039	20.943	235.124	408.032		408.032		408.032	83.57	324.462	1.28782	3.88252	0.257565	14.6614	37.973	1.26577			56.9232	147.431	2.45718				71.5846	185.404	2.06004
20	2	84	115.251	52.294	161.195	83.57		83.57
21	2	441	61.169	22.279	226.749	440.664		440.664		440.664	98.717	341.947	1.44345	3.46391	0.288691	17.3188	44.8556	1.49519			59.9907	155.376	2.5896				77.3095	200.232	2.22479
22	2	99	41.791	28.882	72.623	98.717		98.717
23	2	428	72.502	16.713	229.105	427.787		427.787		427.787	186.261	241.526	3.85592	1.29671	0.771184	32.6774	84.6344	2.82115			42.373	109.746	1.8291				75.0504	194.38	2.15978
24	2	187	33.314	12.81	61.933	186.261		186.261
25	2	446	77.875	32.086	200.526	445.88		445.88		445.88	111.629	334.251	1.66984	2.9943	0.333968	19.584	50.7227	1.69076			58.6405	151.879	2.53132				78.2246	202.602	2.25113
26	2	112	85.08	22.147	171.138	111.629		111.629
27	2	180	57.753	26.577	125.626	179.234		179.234		179.234	88.6	90.634	4.88779	1.02296	0.977558	15.5439	40.2586	1.34195			15.9007	41.1828	0.68638				31.4446	81.4414	0.904905
28	2	89	70.829	22	182.036	88.6		88.6
29	2	468	111.083	19.233	231.619	467.2		467.2		467.2	141.315	325.885	2.16817	2.30609	0.433635	24.7921	64.2116	2.14039			57.1728	148.078	2.46796				81.9649	212.289	2.35877
30	2	142	34.703	15.17	92.147	141.315		141.315
31	2	393	140.222	43.521	242.196	392.938		392.938		392.938	128.891	264.047	2.44068	2.04861	0.488137	22.6125	58.5663	1.95221			46.324	119.979	1.99965				68.9365	178.546	1.98384
32	2	129	89.067	24.333	191.382	128.891		128.891
33	3	285	75.03	12.583	194.374	284.614		284.614		284.614	103.005	181.609	2.8359	1.76311	0.56718	18.0711	46.804	1.56013			31.8612	82.5206	1.37534				49.9323	129.325	1.43694
34	3	104	80.045	33.667	174.667	103.005		103.005
35	3	326	21.463	3.493	82	325.509		325.509		325.509	132.639	192.87	3.43856	1.4541	0.687712	23.27	60.2693	2.00898			33.8368	87.6374	1.46062				57.1068	147.907	1.64341
36	3	133	75.512	8.713	168.098	132.639		132.639
37	3	313	53.575	24.572	195.08	312.78		312.78		312.78	90.686	222.094	2.04161	2.44904	0.408323	15.9098	41.2064	1.37355			38.9639	100.916	1.68194				54.8737	142.123	1.57914
38	3	91	79.73	34.594	179.731	90.686		90.686
39	3	293	65.507	22.021	187.529	292.971		292.971		292.971	93.217	199.754	2.33329	2.14289	0.466659	16.3539	42.3565	1.41188			35.0446	90.7654	1.51276				51.3984	133.122	1.47913
40	3	94	60.496	16	163.471	93.217		93.217
41	3	404	51.408	6.696	238.678	403.172		403.172		403.172	123.568	279.604	2.2097	2.26275	0.441939	21.6786	56.1476	1.87159			49.0533	127.048	2.11747				70.7319	183.196	2.03551
42	3	124	46.348	5.928	156.595	123.568		123.568
43	3	363	84.698	14.821	245.346	363.022		363.022		363.022	118.064	244.958	2.40988	2.07479	0.481977	20.713	53.6466	1.78822			42.9751	111.305	1.85509				63.6881	164.952	1.8328
44	3	119	109.861	28.666	196.638	118.064		118.064
45	4	225	43.453	4.917	105.652	224.9		224.9		224.9	56.036	168.864	1.65921	3.01349	0.331841	9.83088	25.462	0.848732			29.6253	76.7294	1.27882				39.4561	102.191	1.13546
46	4	57	34.846	6.347	73.196	56.036		56.036
47	4	317	43.348	8.022	115.406	316.261		316.261		316.261	101.39	214.871	2.35932	2.11925	0.471865	17.7877	46.0702	1.53567			37.6967	97.6344	1.62724				55.4844	143.705	1.59672
48	4	102	30.922	10.473	81.57	101.39		101.39
49	4	262	60.281	6.062	131.773	261.713		261.713		261.713	132.503	129.21	5.12743	0.975148	1.02549	23.2461	60.2075	2.00692			22.6684	58.7112	0.97852				45.9146	118.919	1.32132
50	4	133	62.301	16.667	92.121	132.503		132.503
51	4	469	12.586	1.342	78.369	468.113		468.113		468.113	99.639	368.474	1.35205	3.69809	0.27041	17.4805	45.2746	1.50915			64.6446	167.429	2.79049				82.1251	212.704	2.36338
52	4	100	10.252	5	17.276	99.639		99.639
53	4	236	16.494	1.717	67.325	235.671		235.671		235.671	77.078	158.593	2.43006	2.05757	0.486011	13.5225	35.0232	1.16744			27.8233	72.0624	1.20104				41.3458	107.086	1.18984
54	4	78	44.832	13.667	70.828	77.078		77.078
55	5	334	35.753	12.091	137.927	333.402		333.402		333.402	85.475	247.927	1.72379	2.90058	0.344759	14.9956	38.8386	1.29462			43.496	112.655	1.87758				58.4916	151.493	1.68326
56	5	86	37.998	9.201	103.387	85.475		85.475
57	5	341	43.789	14.362	143.251	340.325		340.325		340.325	111.45	228.875	2.43474	2.05361	0.486947	19.5526	50.6413	1.68804			40.1535	103.998	1.73329				59.7061	154.639	1.71821
58	5	112	55.066	16.667	88.652	111.45		111.45
59	5	275	23.799	10.48	42.186	274.711		274.711		274.711	94.202	180.509	2.60934	1.91619	0.521869	16.5267	42.8041	1.4268			31.6682	82.0208	1.36701				48.1949	124.825	1.38694
60	5	95	37.736	20.022	75.067	94.202		94.202
61	5	343	45.409	12.09	170.093	342.812		342.812		342.812	103.755	239.057	2.17009	2.30405	0.434018	18.2026	47.1448	1.57149			41.9398	108.624	1.8104				60.1425	155.769	1.73077
62	5	104	87.505	17.063	130.601	103.755		103.755
63	5	290	76.753	23.13	223.667	289.435		289.435		289.435	121.066	168.369	3.59526	1.39072	0.719052	21.2396	55.0107	1.83369			29.5384	76.5045	1.27508				50.7781	131.515	1.46128
64	5	122	125.432	52.333	206.502	121.066		121.066
65	5	370	58.317	12.276	168.687	369.816		369.816		369.816	104.043	265.773	1.95737	2.55445	0.391473	18.2532	47.2757	1.57586			46.6268	120.764	2.01273				64.88	168.039	1.8671
66	5	105	88.518	13.266	131.337	104.043		104.043
67	5	270	34.828	4.4	130.692	269.262		269.262		269.262	140.104	129.158	5.42374	0.921872	1.08475	24.5796	63.6613	2.12204			22.6593	58.6876	0.978126				47.2389	122.349	1.35943
68	5	141	42.875	7.294	122.757	140.104		140.104
69	6	299	48.662	9.588	162.283	298.573		298.573		298.573	106.254	192.319	2.76244	1.80999	0.552488	18.6411	48.2803	1.60934			33.7402	87.3871	1.45645				52.3812	135.667	1.50742
70	6	107	36.67	11.453	153.135	106.254		106.254
71	6	409	35.678	10.758	185.545	408.344		408.344		408.344	73.027	335.317	1.08892	4.59169	0.217785	12.8118	33.1824	1.10608			58.8275	152.363	2.53939				71.6393	185.546	2.06162
72	6	74	36.305	11.646	76.981	73.027		73.027
73	6	356	24.77	12.661	51.176	355.968		355.968		355.968	115.122	240.846	2.38995	2.09209	0.47799	20.1968	52.3098	1.74366			42.2537	109.437	1.82395				62.4505	161.747	1.79719
74	6	116	22.069	11.625	39.293	115.122		115.122
75	6	372	33.493	7.504	169.628	371.845		371.845		371.845	126.479	245.366	2.57735	1.93997	0.515471	22.1893	57.4703	1.91568			43.0467	111.491	1.85818				65.236	168.961	1.87735
76	6	127	16.745	8.567	33.879	126.479		126.479
77	6	354	14.556	6.613	43.277	353.14		353.14		353.14	114.237	238.903	2.39087	2.09129	0.478173	20.0416	51.9077	1.73026			41.9128	108.554	1.80924				61.9544	160.462	1.78291
78	6	115	12.729	7.271	17.573	114.237		114.237
79	6	286	53.137	5.642	232.975	285.408		285.408		285.408	72.007	213.401	1.68713	2.96361	0.337426	12.6328	32.719	1.09063			37.4388	96.9664	1.61611				50.0716	129.685	1.44095
80	6	73	49.618	4.333	139.917	72.007		72.007
81	6	663	51.794	6.275	180.811	662.297		662.297		662.297	146.014	516.283	1.41409	3.53585	0.282818	25.6165	66.3467	2.21156			90.576	234.592	3.90986				116.192	300.938	3.34376
82	6	147	47.91	22.621	171.158	146.014		146.014
83	6	340	41.128	13.181	231.99	339.1		339.1		339.1	118.068	221.032	2.67083	1.87207	0.534167	20.7137	53.6484	1.78828			38.7775	100.434	1.6739				59.4912	154.082	1.71203
84	6	119	56.213	11.983	91.327	118.068		118.068
85	7	325	111.071	40.577	245.818	324.099		324.099		324.099	124.016	200.083	3.09911	1.61336	0.619823	21.7572	56.3511	1.87837			35.1023	90.9149	1.51525				56.8595	147.266	1.63629
86	7	125	62.395	24	118.514	124.016		124.016
87	7	401	58.006	15.633	216.726	400.69		400.69		400.69	119.708	280.982	2.13017	2.34723	0.426034	21.0014	54.3936	1.81312			49.2951	127.674	2.1279				70.2965	182.068	2.02298
88	7	120	61.044	17.565	164.167	119.708		119.708
89	7	397	84.699	14.553	229.345	396.043		396.043		396.043	155.425	240.618	3.2297	1.54813	0.645941	27.2675	70.6229	2.3541			42.2137	109.333	1.82222				69.4812	179.956	1.99952
90	7	156	40.115	16.647	153.222	155.425		155.425
91	7	306	69.298	23.333	239.401	305.15		305.15		305.15	108.167	196.983	2.74559	1.8211	0.549118	18.9767	49.1496	1.63832			34.5584	89.5063	1.49177				53.5351	138.656	1.54062
92	7	109	106.032	34.427	208.777	108.167		108.167
93	7	437	75.031	15.341	222.093	436.01		436.01		436.01	138.611	297.399	2.33039	2.14557	0.466078	24.3177	62.9829	2.09943			52.1753	135.134	2.25223				76.493	198.117	2.2013
94	7	139	75.991	16.795	154.653	138.611		138.611
95	7	311	56.095	17.567	245.741	310.177		310.177		310.177	105.546	204.631	2.57893	1.93878	0.515787	18.5168	47.9586	1.59862			35.9002	92.9815	1.54969				54.417	140.94	1.566
96	7	106	44.972	16.748	140.009	105.546		105.546
97	7	316	36.665	13.849	85.716	315.268		315.268		315.268	124.487	190.781	3.26256	1.53254	0.652513	21.8398	56.5651	1.8855			33.4704	86.6882	1.4448				55.3102	143.253	1.5917
98	7	125	59.454	20.333	128.456	124.487		124.487
99	7	215	37.016	18.897	86.023	214.979		214.979		214.979	84.404	130.575	3.23201	1.54702	0.646402	14.8077	38.352	1.2784			22.9079	59.3314	0.988857				37.7156	97.6834	1.08537
100	7	85	39.953	12.697	68.434	84.404		84.404
101	7	232	79.18	37.328	236.124	231.311		231.311		231.311	102.259	129.052	3.96193	1.26201	0.792386	17.9402	46.4651	1.54884			22.6407	58.6394	0.977324				40.5809	105.104	1.16783
102	7	103	89.762	27.749	234.414	102.259		102.259
103	7	347	100.794	22.381	249.975	346.014		346.014		346.014	137.131	208.883	3.28248	1.52324	0.656497	24.0581	62.3104	2.07701			36.6461	94.9135	1.58189				60.7042	157.224	1.74693
104	7	138	50.508	21.068	75.051	137.131		137.131
105	7	262	71.795	6.168	229.232	262.163		262.163		262.163	94.43	167.733	2.81489	1.77627	0.562978	16.5667	42.9077	1.43026			29.4268	76.2155	1.27026				45.9935	119.123	1.32359
106	7	95	32.929	11.297	75.918	94.43		94.43
107	7	276	41.912	5.005	136.003	275.282		275.282		275.282	81.908	193.374	2.11786	2.36087	0.423573	14.3698	37.2178	1.24059			33.9253	87.8664	1.46444				48.2951	125.084	1.38983
108	7	82	49.285	14.445	99.111	81.908		81.908
109	8	398	47.452	11.753	228.123	397.861		397.861		275.282	81.908	193.374	2.11786	2.36087	0.423573	14.3698	37.2178	1.24059			33.9253	87.8664	1.46444				69.8002	180.782	2.00869
110	8	120	74.833	9.888	169.28	119.821		119.821
111	8	314	76.89	8.502	253.619	313.129		313.129		313.129	106.902	206.227	2.59185	1.92912	0.518371	18.7547	48.5748	1.61916			36.1802	93.7067	1.56178				54.9349	142.281	1.5809
112	8	107	58.944	6.864	107.794	106.902		106.902
113	8	393	51.506	20.929	229.27	392.047		392.047		392.047	107.935	284.112	1.89951	2.63225	0.379903	18.936	49.0441	1.6348			49.8442	129.097	2.15161				68.7802	178.141	1.97934
114	8	108	139.577	88.258	246.903	107.935		107.935
115	8	363	90.206	34.711	225.063	362.833		362.833		362.833	107.005	255.828	2.09135	2.3908	0.418269	18.7728	48.6216	1.62072			44.8821	116.245	1.93741				63.6549	164.866	1.83185
116	8	108	52.782	27.066	99.456	107.005		107.005
117	8	285	149.838	29.427	254.964	284.703		284.703		284.703	81.099	203.604	1.99159	2.51056	0.398317	14.2279	36.8502	1.22834			35.72	92.5148	1.54191				49.9479	129.365	1.43739
118	8	82	80.653	35.298	209.762	81.099		81.099
119	8	302	60.526	21.401	218.042	301.982		301.982		301.982	101.789	200.193	2.54227	1.96674	0.508454	17.8577	46.2515	1.54172			35.1216	90.9649	1.51608				52.9793	137.216	1.52463
120	8	102	105.377	39.99	215.206	101.789		101.789
121	8	372	93.526	20.825	255	371.383		371.383		371.383	127.769	243.614	2.62237	1.90668	0.524473	22.4156	58.0564	1.93521			42.7393	110.695	1.84491				65.1549	168.751	1.87501
122	8	128	53.522	22.874	118.949	127.769		127.769
123	8	497	83.4	34.208	240.762	496.903		496.903		496.903	177.406	319.497	2.77633	1.80094	0.555267	31.1239	80.6108	2.68703			56.0521	145.175	2.41958				87.176	225.786	2.50873
124	8	178	45.239	28.423	140.433	177.406		177.406
125	8	439	97.118	15.666	248.276	438.526		438.526		438.526	132.004	306.522	2.15325	2.32207	0.430651	23.1586	59.9808	1.99936			53.7758	139.279	2.32132				76.9344	199.26	2.214
126	8	133	84.507	21.626	216.218	132.004		132.004
127	8	303	41.649	11.333	72.109	302.8		302.8		302.8	138.552	164.248	4.21777	1.18546	0.843554	24.3074	62.9561	2.09854			28.8154	74.632	1.24387				53.1228	137.588	1.52876
128	8	139	34.792	6.819	58.636	138.552		138.552
129	8	370	81.884	12.705	244.882	369.491		369.491		369.491	116.213	253.278	2.29418	2.17943	0.458836	20.3882	52.8056	1.76019			44.4347	115.086	1.9181				64.823	167.892	1.86546
130	8	117	146.878	30.333	208.538	116.213		116.213
131	8	368	68.617	12.026	251.816	367.317		367.317		367.317	145.565	221.752	3.28216	1.52339	0.656432	25.5377	66.1427	2.20476			38.9039	100.761	1.67935				64.4416	166.904	1.85449
132	8	146	57.053	15.667	165.188	145.565		145.565
133	8	400	84.251	11.102	254.958	399.844		399.844		399.844	130.81	269.034	2.43111	2.05668	0.486221	22.9491	59.4382	1.98127			47.1989	122.245	2.03742				70.1481	181.684	2.01871
134	8	131	48.541	10.791	204.799	130.81		130.81
135	9	314	54.132	9.826	168.737	313.581		313.581		313.581	73.41	240.171	1.52829	3.27164	0.305657	12.8789	33.3565	1.11188			42.1353	109.13	1.81884				55.0142	142.487	1.58319
136	9	74	57.088	12.54	178.402	73.41		73.41
137	9	271	69.6	7.268	204.399	271.005		271.005		271.005	91.285	179.72	2.53965	1.96878	0.507929	16.0149	41.4786	1.38262			31.5298	81.6622	1.36104				47.5447	123.141	1.36823
138	9	92	60.359	10.773	219.255	91.285		91.285
139	9	278	41.876	12.599	120.601	277.333		277.333		277.333	80.1	197.233	2.03059	2.46233	0.406119	14.0526	36.3963	1.21321			34.6023	89.6199	1.49367				48.6549	126.016	1.40018
140	9	81	61.098	34.226	119.111	80.1		80.1
141	9	413	56.109	11.916	185.281	412.121		412.121		412.121	106.794	305.327	1.74885	2.85903	0.349769	18.7358	48.5257	1.61752			53.5661	138.736	2.31227				72.3019	187.262	2.08069
142	9	107	34.956	15.318	108.412	106.794		106.794
143	9	331	81.081	14.465	211.245	330.191		330.191		330.191	92.027	238.164	1.93201	2.58798	0.386402	16.1451	41.8158	1.39386			41.7832	108.218	1.80364				57.9282	150.034	1.66705
144	9	93	92.604	12.667	157.531	92.027		92.027
145	9	331	48.177	13.119	195.688	330.434		330.434		330.434	94.895	235.539	2.01442	2.4821	0.402884	16.6482	43.119	1.4373			41.3226	107.026	1.78376				57.9709	150.145	1.66827
146	9	95	35.737	15.543	161.361	94.895		94.895
147	9	337	35.363	7.752	138.359	336.964		336.964		336.964	135.682	201.282	3.37045	1.48348	0.674089	23.8039	61.652	2.05507			35.3126	91.4597	1.52433				59.1165	153.112	1.70124
148	9	136	28.235	8.106	84.55	135.682		135.682
149	9	282	49.139	3.774	217.856	281.462		281.462		281.462	71.063	210.399	1.68877	2.96074	0.337754	12.4672	32.29	1.07633			36.9121	95.6024	1.59337				49.3793	127.892	1.42103
150	9	72	29.669	8.386	103.847	71.063		71.063
151	9	451	39.506	13.761	184.768	450.49		450.49		450.49	158.028	292.462	2.70168	1.8507	0.540337	27.7242	71.8057	2.39352			51.3091	132.891	2.21484				79.0333	204.696	2.2744
152	9	159	26.366	14.343	73.741	158.028		158.028
153	9	295	48.276	6.266	199.912	294.783		294.783		294.783	89.9	204.883	2.19394	2.27901	0.438787	15.7719	40.8493	1.36164			35.9444	93.096	1.5516				51.7163	133.945	1.48828
154	9	90	23.566	13.26	36.951	89.9		89.9
155	10	311	58.239	2	209.138	310.266		310.266		310.266	98.995	211.271	2.34284	2.13416	0.468569	17.3675	44.9819	1.4994			37.0651	95.9986	1.59998				54.4326	140.981	1.56645
156	10	99	38.191	8.52	76.023	98.995		98.995
157	10	389	91.543	21.13	230.689	388.99		388.99		388.99	142.636	246.354	2.89494	1.72715	0.578988	25.0239	64.8118	2.16039			43.22	111.94	1.86566				68.2439	176.752	1.96391
158	10	143	88.24	25.041	189.984	142.636		142.636
159	10	265	43.593	16.863	157.73	264.28		264.28		264.28	74.33	189.95	1.95657	2.5555	0.391314	13.0404	33.7745	1.12582			33.3246	86.3106	1.43851				46.3649	120.085	1.33428
160	10	75	104.374	34.493	145.336	74.33		74.33
161	10	355	93.878	30.317	214.712	354.51		354.51		354.51	154	200.51	3.84021	1.30201	0.768041	27.0175	69.9754	2.33251			35.1772	91.1089	1.51848				62.1947	161.084	1.78983
162	10	155	19.153	5.667	37.667	154		154
163	10	278	79.415	17.333	163.576	277.218		277.218		277.218	92.655	184.563	2.51012	1.99194	0.502024	16.2553	42.1011	1.40337			32.3795	83.8628	1.39771				48.6347	125.964	1.3996
164	10	93	18.109	7.399	43.307	92.655		92.655
165	10	265	86.142	43.667	149.589	264.547		264.547		264.547	111.364	153.183	3.635	1.37552	0.727	19.5375	50.6022	1.68674			26.8742	69.6042	1.16007				46.4118	120.206	1.33563
166	10	112	27.392	8.68	184.421	111.364		111.364
167	10	314	42.59	9.331	147.339	313.956		313.956		313.956	102.591	211.365	2.42687	2.06027	0.485374	17.9984	46.6159	1.55386			37.0816	96.0413	1.60069				55.08	142.657	1.58508
168	10	103	37.089	3.7	100.349	102.591		102.591
169	11	339	22.497	10.606	38.234	338.095		338.095		338.095	91.088	247.007	1.84383	2.71174	0.368767	15.9804	41.3891	1.37964			43.3346	112.237	1.87061				59.3149	153.626	1.70695
170	11	92	18.735	8.93	49.675	91.088		91.088
171	11	369	53.028	9.827	158.925	368.879		368.879		368.879	133.959	234.92	2.85116	1.75367	0.570232	23.5016	60.8691	2.02897			41.214	106.744	1.77907				64.7156	167.613	1.86237
172	11	134	46.315	17.328	110.949	133.959		133.959
173	11	252	37.925	12.02	109.782	251.883		251.883		251.883	102.421	149.462	3.42632	1.45929	0.685264	17.9686	46.5387	1.55129			26.2214	67.9134	1.13189				44.19	114.452	1.27169
174	11	103	45.749	20.707	83.105	102.421		102.421
175	11	298	39.453	8.349	178.53	297.594		297.594		297.594	88.295	209.299	2.1093	2.37045	0.421861	15.4904	40.12	1.33733			36.7191	95.1025	1.58504				52.2095	135.223	1.50247
176	11	89	27.583	10.305	172.831	88.295		88.295
177	11	249	22.622	4.93	143.281	248.485		248.485		248.485	80.156	168.329	2.38093	2.10002	0.476187	14.0625	36.4218	1.21406			29.5314	76.4863	1.27477				43.5939	112.908	1.25453
178	11	81	13.811	4.758	26.801	80.156		80.156
179	12	372	115.21	8.132	204.047	371.055		371.055		371.055	131	240.055	2.72854	1.83248	0.545708	22.9825	59.5246	1.98415			42.1149	109.078	1.81796				65.0974	168.602	1.87336
180	12	132	77.146	31.667	229.333	131		131
181	12	295	65.029	15.157	222.809	294.211		294.211		294.211	77.782	216.429	1.79694	2.78251	0.359388	13.646	35.343	1.1781			37.97	98.3423	1.63904				51.616	133.685	1.48539
182	12	78	29.473	18.631	46.06	77.782		77.782
183	12	363	88.094	8.667	215.074	362.008		362.008		362.008	111.221	250.787	2.21744	2.25485	0.443488	19.5125	50.5373	1.68458			43.9977	113.954	1.89923				63.5102	164.491	1.82768
184	12	112	55.179	31.682	99.078	111.221		111.221
185	12	299	24.046	1.866	104.72	298.262		298.262		298.262	131.548	166.714	3.94532	1.26732	0.789064	23.0786	59.7736	1.99245			29.2481	75.7525	1.26254				52.3267	135.526	1.50585
186	12	132	24.894	1.523	148.803	131.548		131.548
187	12	414	36.87	9.766	89.479	413.218		413.218		413.218	118.004	295.214	1.99862	2.50173	0.399724	20.7025	53.6194	1.78731			51.7919	134.141	2.23568				72.4944	187.76	2.08623
188	12	119	34.561	3.045	113.109	118.004		118.004
189	12	268	82.583	21.85	208.293	267.868		267.868		267.868	99.725	168.143	2.96548	1.68607	0.593096	17.4956	45.3136	1.51045			29.4988	76.4018	1.27336				46.9944	121.715	1.35239
190	12	100	136.55	18.667	200.786	99.725		99.725
191	13	282	48.032	3.216	171.58	281.192		281.192		281.192	74.813	206.379	1.81251	2.7586	0.362503	13.1251	33.994	1.13313			36.2068	93.7757	1.56293				49.3319	127.77	1.41966
192	13	75	12.687	8.369	19.421	74.813		74.813
193	13	250	14.549	6.348	37.514	249.008		249.008		249.008	121.211	127.797	4.74233	1.05434	0.948465	21.2651	55.0766	1.83589			22.4205	58.0692	0.967819				43.6856	113.146	1.25717
194	13	122	14.588	7.964	24.685	121.211		121.211
195	13	459	25.038	9.908	125.34	458.809		458.809		458.809	193.197	265.612	3.63683	1.37482	0.727365	33.8942	87.786	2.9262			46.5986	120.69	2.01151				80.4928	208.476	2.3164
196	13	194	32.911	10.407	78.655	193.197		193.197
197	13	399	22.527	10.88	78.743	398.249		398.249		398.249	129.074	269.175	2.39759	2.08543	0.479517	22.6446	58.6494	1.95498			47.2237	122.309	2.03849				69.8682	180.959	2.01065
198	13	130	17.925	9.728	50.315	129.074		129.074
199	13	461	23.484	6.798	94.046	460.203		460.203		460.203	115.104	345.099	1.6677	2.99815	0.333539	20.1937	52.3016	1.74339			60.5437	156.808	2.61347				80.7374	209.11	2.32344
200	13	116	18.493	10.139	42.053	115.104		115.104
201	13	482	14.462	7.842	33.716	481.64		481.64		481.64	93.477	388.163	1.20409	4.1525	0.240819	16.3995	42.4746	1.41582			68.0988	176.376	2.9396				84.4982	218.85	2.43167
202	13	94	14.215	8.518	22.687	93.477		93.477
203	13	189	32.301	11.376	136.266	188.78		188.78		188.78	64.099	124.681	2.57052	1.94513	0.514104	11.2454	29.1257	0.970856			21.8739	56.6533	0.944222				33.1193	85.779	0.9531
204	13	65	29.81	11.026	82.386	64.099		64.099
205	13	356	25.923	6.27	86.601	355.688		355.688		355.688	125.495	230.193	2.72586	1.83428	0.545173	22.0167	57.0232	1.90077			40.3847	104.596	1.74327				62.4014	161.62	1.79577
206	13	126	18.5	8.646	49.874	125.495		125.495
207	13	290	7.513	1.934	15.079	289.969		289.969		289.969	83.096	206.873	2.00838	2.48957	0.401676	14.5782	37.7577	1.25859			36.2935	94.0002	1.56667				50.8718	131.758	1.46398
208	13	84	6.218	1.233	12.354	83.096		83.096
209	13	289	38.91	9.213	99.716	288.566		288.566		288.566	75.743	212.823	1.77948	2.8098	0.355897	13.2882	34.4166	1.14722			37.3374	96.7038	1.61173				50.6256	131.12	1.45689
210	13	76	17.178	10.799	22.574	75.743		75.743
211	13	346	25.142	6.182	120.845	346.308		346.308		346.308	101.178	245.13	2.06376	2.42276	0.412752	17.7505	45.9739	1.53246			43.0053	111.384	1.85639				60.7558	157.357	1.74842
212	13	102	36.093	7.393	70.11	101.178		101.178
213	14	250	24.676	12	38.984	249.882		249.882		249.882	86.764	163.118	2.65955	1.88002	0.531909	15.2218	39.4243	1.31414			28.6172	74.1185	1.23531				43.8389	113.543	1.26159
214	14	87	43.689	19.688	67.661	86.764		86.764
215	14	218	67.03	17.104	176.685	217.681		217.681		217.681	99.282	118.399	4.19269	1.19255	0.838537	17.4179	45.1123	1.50374			20.7718	53.7988	0.896647				38.1896	98.9112	1.09901
216	14	100	115.846	18.052	171.511	99.282		99.282
217	14	277	60.449	22.319	171.802	276.007		276.007		276.007	100.896	175.111	2.88092	1.73556	0.576183	17.7011	45.8457	1.52819			30.7212	79.568	1.32613				48.4223	125.414	1.39349
218	14	101	29.889	18.021	52.813	100.896		100.896
219	14	295	67.844	10.619	190.837	294.457		294.457		294.457	100.499	193.958	2.59074	1.92995	0.518148	17.6314	45.6653	1.52218			34.0277	88.1318	1.46886				51.6591	133.797	1.48663
220	14	101	22.299	11.582	34.422	100.499		100.499
221	14	204	42.029	12.621	161	203.679		203.679		203.679	71.12	132.559	2.68258	1.86388	0.536516	12.4772	32.3159	1.0772			23.256	60.2329	1.00388				35.7332	92.5489	1.02832
222	14	72	39.752	21.541	118.561	71.12		71.12
223	14	342	48.944	10.459	196.294	341.182		341.182		341.182	123.709	217.473	2.84424	1.75794	0.568848	21.7033	56.2116	1.87372			38.1532	98.8167	1.64694				59.8565	155.028	1.72254
224	14	124	33.516	14.292	113.341	123.709		123.709
225	15	474	50.337	20.362	163.946	473.118		473.118		473.118	171.863	301.255	2.85245	1.75288	0.57049	30.1514	78.0921	2.60307			52.8518	136.886	2.28143				83.0032	214.978	2.38865
226	15	172	39.787	24.016	63.414	171.863		171.863
227	15	229	67.689	25.366	229.561	228.23		228.23		228.23	58.941	169.289	1.74084	2.87218	0.348168	10.3405	26.782	0.892732			29.6998	76.9225	1.28204				40.0404	103.705	1.15227
228	15	59	45.871	26.167	65.833	58.941		58.941
229	15	234	72.367	31.273	192.786	233.825		233.825		233.825	95.802	138.023	3.47051	1.44071	0.694102	16.8074	43.5311	1.45104			24.2146	62.7157	1.04526				41.0219	106.247	1.18052
230	15	96	85.728	32.487	166.977	95.802		95.802
231	15	280	81.124	46.767	213.235	279.823		279.823		279.823	107.075	172.748	3.09917	1.61334	0.619834	18.7851	48.6534	1.62178			30.3067	78.4943	1.30824				49.0918	127.148	1.41275
232	15	108	94.438	57.307	196.223	107.075		107.075
233	15	266	111.429	32.508	218.227	265.096		265.096		265.096	94.175	170.921	2.75493	1.81493	0.550986	16.5219	42.7918	1.42639			29.9861	77.6641	1.2944				46.5081	120.456	1.3384
234	15	95	109.602	25.512	174.957	94.175		94.175
235	15	299	99.934	16.876	194.536	298.211		298.211		298.211	119.202	179.009	3.3295	1.50173	0.665899	20.9126	54.1637	1.80546			31.4051	81.3392	1.35565				52.3177	135.503	1.50559
236	15	120	48.999	11.585	139.788	119.202		119.202
237	15	252	88.83	16.572	222.741	251.213		251.213		251.213	76.837	174.376	2.2032	2.26943	0.44064	13.4802	34.9137	1.16379			30.5923	79.234	1.32057				44.0725	114.148	1.26831
238	15	77	43.351	18.815	78.079	76.837		76.837
239	15	442	59.227	11.304	196.513	441.744		441.744		441.744	132.774	308.97	2.14866	2.32704	0.429731	23.2937	60.3306	2.01102			54.2053	140.392	2.33986				77.4989	200.722	2.23025
240	15	133	53.415	23.677	159.133	132.774		132.774
241	15	377	67.613	20.046	235.852	376.215		376.215		376.215	122.495	253.72	2.41398	2.07127	0.482796	21.4904	55.66	1.85533			44.5123	115.287	1.92145				66.0026	170.947	1.89941
242	15	123	27.83	11.877	43.918	122.495		122.495
243	16	363	58.895	19.306	230.472	362.741		362.741		362.741	160.206	202.535	3.95502	1.26422	0.791004	28.1063	72.7954	2.42651			35.5325	92.0291	1.53382				63.6388	164.824	1.83138
244	16	161	79.561	27.667	194.29	160.206		160.206
245	16	566	47.229	23.124	191.192	565.071		565.071		565.071	164.839	400.232	2.05929	2.42802	0.411859	28.9191	74.9005	2.49668			70.2161	181.86	3.031				99.1353	256.76	2.85289
246	16	165	107.902	32.013	178.741	164.839		164.839
247	16	236	76.871	25.472	228.308	235.194		235.194		235.194	82.292	152.902	2.691	1.85804	0.538201	14.4372	37.3923	1.24641			26.8249	69.4765	1.15794				41.2621	106.869	1.18743
248	16	83	43.4	23.113	144.955	82.292		82.292
249	16	362	44.571	17.369	139.953	361.006		361.006		361.006	138.423	222.583	3.10947	1.60799	0.621894	24.2847	62.8975	2.09658			39.0496	101.139	1.68564				63.3344	164.036	1.82262
250	16	139	71.824	40.924	123.822	138.423		138.423
251	16	281	57.156	13.705	224.837	280.964		280.964		280.964	106.892	174.072	3.07034	1.62848	0.614068	18.753	48.5702	1.61901			30.5389	79.0959	1.31826				49.2919	127.666	1.41851
252	16	107	27.588	8.048	79.885	106.892		106.892
253	17	306	8.945	4.667	16.596	305.851		305.851		305.851	98.489	207.362	2.37481	2.10543	0.474962	17.2788	44.752	1.49173			36.3793	94.2224	1.57037				53.6581	138.974	1.54416
254	17	99	16.528	8.731	31.393	98.489		98.489
255	17	195	38.776	6.814	175.36	194.079		194.079		194.079	71	123.079	2.88433	1.73351	0.576865	12.4561	32.2614	1.07538			21.5928	55.9254	0.93209				34.0489	88.1868	0.979853
256	17	72	67.741	11.667	106	71		71
257	17	281	33.292	5.74	139.582	280.624		280.624		280.624	107.415	173.209	3.10073	1.61252	0.620147	18.8447	48.8079	1.62693			30.3875	78.7037	1.31173				49.2323	127.512	1.4168
258	17	108	12.89	5.338	93.065	107.415		107.415
259	17	243	31.805	4.545	89.751	242.231		242.231		242.231	77.492	164.739	2.35196	2.12588	0.470393	13.5951	35.2113	1.17371			28.9016	74.8551	1.24758				42.4967	110.066	1.22296
260	17	78	5.073	1.597	15.614	77.492		77.492
261	17	297	22.244	6.065	177.641	296.204		296.204		296.204	88.204	208	2.12029	2.35817	0.424058	15.4744	40.0787	1.33596			36.4912	94.5123	1.5752				51.9656	134.591	1.49545
262	17	89	15.81	8.539	28.667	88.204		88.204
263	17	285	59.163	8.541	154.508	284.565		284.565		284.565	72.346	212.219	1.70451	2.93339	0.340903	12.6923	32.873	1.09577			37.2314	96.4293	1.60716				49.9237	129.302	1.43669
264	17	73	10.894	5.636	29.98	72.346		72.346
265	17	290	23.82	4.383	132.477	289.043		289.043		289.043	99	190.043	2.60467	1.91963	0.520935	17.3684	44.9842	1.49947			33.3409	86.3529	1.43921				50.7093	131.337	1.4593
266	17	100	12.8	5.333	24	99		99
267	18	293	27.215	14	199.251	292.606		292.606		292.606	127.883	164.723	3.88176	1.28808	0.776352	22.4356	58.1082	1.93694			28.8988	74.8478	1.24746				51.3344	132.956	1.47729
268	18	128	25.729	11	54.778	127.883		127.883
269	18	412	40.063	13.195	197.761	411.519		411.519		411.519	110.368	301.151	1.83244	2.72861	0.366487	19.3628	50.1497	1.67166			52.8335	136.839	2.28065				72.1963	186.988	2.07765
270	18	111	32.898	18.862	70.243	110.368		110.368
271	18	481	27.071	10.434	214.739	480.933		480.933		480.933	106.099	374.834	1.41528	3.53287	0.283056	18.6139	48.2099	1.607			65.7604	170.319	2.83866				84.3742	218.529	2.4281
272	18	107	39.419	11.941	137.806	106.099		106.099
273	18	295	26.401	2.8	160.81	294.944		294.944		294.944	110.114	184.83	2.97879	1.67853	0.595758	19.3182	50.0343	1.66781			32.4263	83.9842	1.39974				51.7446	134.018	1.48909
274	18	111	55.569	4.413	178.807	110.114		110.114
275	18	287	50.204	8.341	168.855	286.142		286.142		286.142	99.85	186.292	2.67993	1.86572	0.535987	17.5175	45.3704	1.51235			32.6828	84.6485	1.41081				50.2004	130.019	1.44465
276	18	100	76.217	16.423	149.028	99.85		99.85
277	18	311	27.746	2.279	155.996	310.209		310.209		310.209	112.805	197.404	2.85721	1.74996	0.571442	19.7904	51.257	1.70857			34.6323	89.6976	1.49496				54.4226	140.955	1.56616
278	18	113	12.432	3.502	56.947	112.805		112.805
279	18	304	74.979	11.764	240.52	303.595		303.595		303.595	87.664	215.931	2.02991	2.46317	0.405982	15.3796	39.8333	1.32778			37.8826	98.116	1.63527				53.2623	137.949	1.53277
280	18	88	25.147	11.58	49.984	87.664		87.664
281	18	300	43.961	17.339	217.638	299.152		299.152		299.152	95.131	204.021	2.3314	2.14463	0.46628	16.6896	43.2262	1.44087			35.7932	92.7043	1.54507				52.4828	135.93	1.51034
282	18	96	28.282	13.227	152.11	95.131		95.131
283	18	291	35.928	17.64	102.969	290.704		290.704		290.704	128.787	161.917	3.97694	1.25725	0.795389	22.5942	58.519	1.95063			28.4065	73.5728	1.22621				51.0007	132.092	1.46769
284	18	129	26.763	15	55.077	128.787		128.787
285	18	229	96.407	23.174	254.566	228.324		228.324		228.324	78.854	149.47	2.63779	1.89553	0.527557	13.834	35.8302	1.19434			26.2228	67.9171	1.13195				40.0568	103.747	1.15275
286	18	79	47.654	23.406	173.609	78.854		78.854
287	18	331	117.831	6.746	253.859	330.297		330.297		330.297	102.142	228.155	2.23843	2.2337	0.447687	17.9196	46.4119	1.54706			40.0272	103.67	1.72784				57.9468	150.082	1.66758
288	18	103	72.343	15.179	172.789	102.142		102.142
289	18	277	23.4	6.743	230.434	276.47		276.47		276.47	104.403	172.067	3.03379	1.6481	0.606758	18.3163	47.4393	1.58131			30.1872	78.1848	1.30308				48.5035	125.624	1.39582
290	18	105	50.486	7.709	169.453	104.403		104.403
291	19	260	137.729	45.347	201.641	259.532		259.532		259.532	129.19	130.342	4.95581	1.00892	0.991162	22.6649	58.7021	1.95674			22.867	59.2256	0.987093				45.5319	117.928	1.31031
292	19	130	108.862	32.075	239.333	129.19		129.19
293	19	337	62.484	22.649	167.57	336.629		336.629		336.629	120.308	216.321	2.78077	1.79806	0.556155	21.1067	54.6663	1.82221			37.9511	98.2932	1.63822				59.0577	152.959	1.69955
294	19	121	57.908	21.424	106.331	120.308		120.308
295	19	294	107.764	33.748	209.459	293.343		293.343		293.343	102.552	190.791	2.68755	1.86043	0.53751	17.9916	46.5982	1.55327			33.4721	86.6928	1.44488				51.4637	133.291	1.48101
296	19	103	34.804	18.887	48.155	102.552		102.552
297	19	333	63.381	17.712	147.044	332.627		332.627		332.627	108.337	224.29	2.41511	2.0703	0.483022	19.0065	49.2268	1.64089			39.3491	101.914	1.69857				58.3556	151.141	1.67934
298	19	109	37.337	16.447	74.855	108.337		108.337
299	19	301	95.353	15.338	237.166	300.088		300.088		300.088	123.434	176.654	3.49367	1.43116	0.698733	21.6551	56.0867	1.86956			30.9919	80.2691	1.33782				52.647	136.356	1.51506
300	19	124	38.834	19.259	144.134	123.434		123.434
301	19	427	33.747	7.028	112.293	426.919		426.919		426.919	167.287	259.632	3.22162	1.55202	0.644324	29.3486	76.0129	2.53376			45.5495	117.973	1.96622				74.8981	193.986	2.1554
302	19	168	28.172	2.333	96.53	167.287		167.287
303	20	246	26.773	6.783	75.156	245.748		245.748		245.748	90.697	155.051	2.92475	1.70955	0.584949	15.9118	41.2114	1.37371			27.2019	70.453	1.17422				43.1137	111.664	1.24072
304	20	91	12.746	6.162	43.428	90.697		90.697
305	20	248	12.63	5.746	40.171	247.776		247.776		247.776	93.059	154.717	3.00739	1.66257	0.601479	16.3261	42.2847	1.40949			27.1433	70.3012	1.17169				43.4695	112.586	1.25095
306	20	94	12.985	5.64	40.687	93.059		93.059
307	20	302	23.273	6.547	70.395	301.818		301.818		301.818	120.739	181.079	3.33388	1.49976	0.666775	21.1823	54.8621	1.82874			31.7682	82.2798	1.37133				52.9505	137.142	1.5238
308	20	121	34.73	7.956	100.5	120.739		120.739
309	20	194	15.274	8.406	30.909	193.693		193.693		193.693	87.316	106.377	4.10408	1.2183	0.820817	15.3186	39.6752	1.32251			18.6626	48.3362	0.805604				33.9812	88.0114	0.977904
310	20	88	11.98	6.793	18.417	87.316		87.316
311	20	248	37.709	11.217	93.99	247.202		247.202		247.202	75.743	171.459	2.20878	2.26369	0.441756	13.2882	34.4166	1.14722			30.0805	77.9086	1.29848				43.3688	112.325	1.24806
312	20	76	49.949	30.411	83.333	75.743		75.743
313	20	278	14.359	3.398	62.902	277.511		277.511		277.511	101.769	175.742	2.89541	1.72687	0.579082	17.8542	46.2424	1.54141			30.8319	79.8547	1.33091				48.6861	126.097	1.40108
314	20	102	28.068	6.391	110.34	101.769		101.769
315	20	287	45.34	12.739	98.36	286.603		286.603		286.603	118.727	167.876	3.53615	1.41397	0.70723	20.8293	53.9479	1.79826			29.4519	76.2805	1.27134				50.2812	130.228	1.44698
316	20	119	39.517	7.667	109.109	118.727		118.727
317	20	324	18.809	4.055	81.491	324.012		324.012		324.012	160.184	163.828	4.88879	1.02275	0.977757	28.1025	72.7854	2.42618			28.7418	74.4411	1.24069				56.8442	147.227	1.63585
318	20	161	12.951	4.159	45.722	160.184		160.184
319	21	313	43.792	5.9	158.783	312.547		312.547		312.547	99.96	212.587	2.35104	2.12672	0.470207	17.5368	45.4204	1.51401			37.296	96.5965	1.60994				54.8328	142.017	1.57797
320	21	100	12.38	5.27	43.968	99.96		99.96
321	21	270	20.288	5.014	90.989	269.313		269.313		269.313	83.855	185.458	2.26075	2.21165	0.452151	14.7114	38.1025	1.27008			32.5365	84.2695	1.40449				47.2479	122.372	1.35969
322	21	84	21.32	8.48	119	83.855		83.855
323	21	195	29.671	5.987	84.342	194.209		194.209		194.209	102.396	91.813	5.57633	0.896646	1.11527	17.9642	46.5273	1.55091			16.1075	41.7185	0.695309				34.0718	88.2458	0.980509
324	21	103	11.572	4.94	43.86	102.396		102.396
325	21	230	28.044	3	122.14	229.45		229.45		229.45	82.879	146.571	2.82726	1.76849	0.565453	14.5402	37.6591	1.2553			25.7142	66.5998	1.11				40.2544	104.259	1.15843
326	21	83	8.775	3.419	25.27	82.879		82.879
327	21	261	17.247	1.784	138.732	260.686		260.686		260.686	42.19	218.496	0.965464	5.17886	0.193093	7.40175	19.1705	0.639018			38.3326	99.2815	1.65469				45.7344	118.452	1.31613
328	21	43	9.216	2.779	28.667	42.19		42.19
329	21	336	28.233	2.351	104.145	335.601		335.601		335.601	112.33	223.271	2.51555	1.98763	0.503111	19.707	51.0412	1.70137			39.1704	101.451	1.69085				58.8774	152.492	1.69436
330	21	113	12.327	5.216	33.139	112.33		112.33
331	21	277	15.714	1.539	120.745	276.588		276.588		276.588	76.381	200.207	1.90755	2.62116	0.38151	13.4002	34.7065	1.15688			35.124	90.9713	1.51619				48.5242	125.678	1.39642
332	21	77	7.547	2.848	32.279	76.381		76.381
333	21	288	19.038	4.644	86.175	287.318		287.318		287.318	135	152.318	4.43152	1.12828	0.886304	23.6842	61.3421	2.04474			26.7225	69.2112	1.15352				50.4067	130.553	1.45059
334	21	136	23.956	4.333	132.667	135		135
335	22	316	40.337	4.274	144.002	315.876		315.876		315.876	81.302	234.574	1.73297	2.88522	0.346594	14.2635	36.9425	1.23142			41.1533	106.587	1.77645				55.4168	143.53	1.59477
336	22	82	15.453	5.333	32.813	81.302		81.302
337	23	246	24.947	4.731	122.118	245.57		245.57		245.57	101.518	144.052	3.52366	1.41898	0.704732	17.8102	46.1284	1.53761			25.2723	65.4552	1.09092				43.0825	111.584	1.23982
338	23	102	31.867	3.373	86.104	101.518		101.518
339	23	262	17.336	6.512	61.803	261.542		261.542		261.542	113.6	147.942	3.83934	1.30231	0.767868	19.9298	51.6182	1.72061			25.9547	67.2228	1.12038				45.8846	118.841	1.32046
340	23	114	87.251	11.566	142.541	113.6		113.6
341	23	268	77.456	9.839	151.307	267.778		267.778		267.778	111.018	156.76	3.54102	1.41202	0.708204	19.4768	50.445	1.6815			27.5018	71.2295	1.18716				46.9786	121.675	1.35194
342	23	112	60.878	8.317	135.231	111.018		111.018
343	23	268	12.763	3.223	126.907	267.217		267.217		267.217	99.93	167.287	2.98678	1.67404	0.597357	17.5316	45.4068	1.51356			29.3486	76.0129	1.26688				46.8802	121.42	1.34911
344	23	100	20.64	9.712	78.128	99.93		99.93
345	23	321	13.962	3.981	70.99	320.544		320.544		320.544	131.548	188.996	3.48018	1.43671	0.696036	23.0786	59.7736	1.99245			33.1572	85.8771	1.43129				56.2358	145.651	1.61834
346	23	132	61.163	31.063	123.11	131.548		131.548
347	23	268	36.627	5.903	159.953	267		267		267	107.838	159.162	3.38768	1.47594	0.677536	18.9189	49.0001	1.63334			27.9232	72.321	1.20535				46.8421	121.321	1.34801
348	23	108	32.811	7.153	118.519	107.838		107.838
349	23	230	21.191	8.172	70.177	229.706		229.706		229.706	80.112	149.594	2.67765	1.86731	0.535529	14.0547	36.4018	1.21339			26.2446	67.9734	1.13289				40.2993	104.375	1.15972
350	23	81	30.309	6.96	93.712	80.112		80.112
351	23	239	30.373	7.577	187.256	238.901		238.901		238.901	90.736	148.165	3.06199	1.63292	0.612398	15.9186	41.2292	1.37431			25.9939	67.3241	1.12207				41.9125	108.553	1.20615
352	23	91	29.748	6.868	186.08	90.736		90.736
353	23	340	59.509	9.366	172.52	340.794		340.794		340.794	110.073	230.721	2.38541	2.09607	0.477083	19.3111	50.0156	1.66719			40.4774	104.836	1.74727				59.7884	154.852	1.72058
354	23	111	53.693	7.882	193.328	110.073		110.073
355	23	272	15.39	5.513	55.193	271.273		271.273		271.273	80.753	190.52	2.11928	2.35929	0.423856	14.1672	36.693	1.2231			33.4246	86.5696	1.44283				47.5918	123.263	1.36958
356	23	81	15.934	5.357	65.037	80.753		80.753
357	23	470	11.259	3.783	52.667	469.665		469.665		469.665	125.419	344.246	1.82165	2.74477	0.36433	22.0033	56.9886	1.89962			60.394	156.421	2.60701				82.3974	213.409	2.37121
358	23	126	15.986	7.654	78.218	125.419		125.419
359	23	294	22.906	3.394	102.99	293.205		293.205		293.205	101.833	191.372	2.6606	1.87927	0.532121	17.8654	46.2715	1.54238			33.574	86.9568	1.44928				51.4395	133.228	1.48031
360	23	102	10.842	1.333	69.638	101.833		101.833
361	23	239	14.465	3.479	33.176	238.902		238.902		238.902	111.629	127.273	4.38542	1.14014	0.877083	19.584	50.7227	1.69076			22.3286	57.8311	0.963851				41.9126	108.554	1.20615
362	23	112	14.113	4.873	44.394	111.629		111.629

## Sheet: Fig1L  Sephin
		Area	Mean	Min	Max	Length		values		CldU+ IdU	CldU only	IdU only	Ratio C/I	Ratio I/C		CldU um	CldU kb	CldU kb/min			IdU um	IdU kb	IdU kb/min				Total um	Total kb	Total kb/min
1	1	182	58.071	14.732	195.061	181.256		181.256		181.256	45.1	136.156	1.65619	3.01898	0.331238	7.91228	20.4928	0.683094			23.887	61.8674	1.03112				31.7993	82.3602	0.915113
2	1	46	22.959	11.472	37.667	45.1		45.1
3	1	110	40.2	12.395	109.852	109.904		109.904		109.904	53.151	56.753	4.68266	1.06777	0.936532	9.32474	24.1511	0.805036			9.95667	25.7878	0.429796				19.2814	49.9388	0.554876
4	1	54	48.69	10.342	106.254	53.151		53.151
5	1	175	46.057	9.464	178.453	174.557		174.557		174.557	46.648	127.909	1.82348	2.742	0.364697	8.18386	21.1962	0.70654			22.4402	58.1201	0.968668				30.624	79.3163	0.881292
6	1	47	27.159	6.86	99.874	46.648		46.648
7	1	161	43.664	6.37	211.926	160.16		160.16		160.16	62.169	97.991	3.17218	1.5762	0.634436	10.9068	28.2487	0.941624			17.1914	44.5257	0.742096				28.0982	72.7745	0.808605
8	1	63	53.024	9.048	126.276	62.169		62.169
9	1	144	62.336	18.083	228.917	143.401		143.401		143.401	58.697	84.704	3.46483	1.44307	0.692966	10.2977	26.6711	0.889036			14.8604	38.4883	0.641472				25.1581	65.1594	0.723993
10	1	59	49.828	16.999	128.62	58.697		58.697
11	1	180	61.442	13.04	230.147	179.013		179.013		179.013	58.566	120.447	2.43119	2.0566	0.486239	10.2747	26.6116	0.887052			21.1311	54.7294	0.912157				31.4058	81.341	0.903789
12	1	59	97.46	55.145	154.459	58.566		58.566
13	1	175	88.196	25.109	166.983	174.314		174.314		174.314	60.075	114.239	2.62936	1.90161	0.525871	10.5395	27.2972	0.909908			20.0419	51.9086	0.865143				30.5814	79.2058	0.880065
14	1	61	27.711	14.639	116.888	60.075		60.075
15	1	148	22.661	8.321	135.587	147.628		147.628		147.628	79.85	67.778	5.89055	0.848817	1.17811	14.0088	36.2827	1.20942			11.8909	30.7974	0.51329				25.8996	67.0801	0.745334
16	1	80	18.133	8.518	56.544	79.85		79.85
17	1	168	70.916	16.379	216.882	167.147		167.147		167.147	67.268	99.879	3.36747	1.48479	0.673495	11.8014	30.5656	1.01885			17.5226	45.3836	0.756394				29.324	75.9493	0.843881
18	1	68	66.724	12.667	209.391	67.268		67.268
19	1	215	27.033	7.45	133.39	214.709		214.709		214.709	74.33	140.379	2.64748	1.88859	0.529495	13.0404	33.7745	1.12582			24.6279	63.7862	1.0631				37.6682	97.5608	1.08401
20	1	75	38.702	18.501	170.439	74.33		74.33
21	1	181	24.69	4.628	119.102	180.189		180.189		180.189	55.579	124.61	2.23012	2.24203	0.446024	9.7507	25.2543	0.841811			21.8614	56.621	0.943684				31.6121	81.8754	0.909726
22	1	56	37.829	12.492	95.558	55.579		55.579
23	1	213	78.521	15.609	202.058	212.339		212.339		212.339	80.056	132.283	3.02594	1.65238	0.605187	14.0449	36.3763	1.21254			23.2075	60.1075	1.00179				37.2525	96.4839	1.07204
24	1	81	46.698	17.336	88.873	80.056		80.056
25	1	109	63.177	16.769	206.856	108.78		108.78		108.78	37.947	70.833	2.67862	1.86663	0.535725	6.65737	17.2426	0.574753			12.4268	32.1855	0.536425				19.0842	49.4281	0.549201
26	1	38	56.299	13.297	148.583	37.947		37.947
27	1	133	83.924	12.647	206.623	132.45		132.45		132.45	33.121	99.329	1.66724	2.99897	0.333447	5.8107	15.0497	0.501657			17.4261	45.1337	0.752228				23.2368	60.1834	0.668705
28	1	34	31.766	18.532	50.667	33.121		33.121
29	1	205	90.59	37.573	201.144	204.365		204.365		204.365	78.772	125.593	3.136	1.59439	0.627201	13.8196	35.7929	1.1931			22.0339	57.0677	0.951128				35.8535	92.8606	1.03178
30	1	79	13.121	3.583	21.173	78.772		78.772
31	2	199	69.797	11.778	167.82	198.305		198.305		198.305	85.212	113.093	3.76734	1.3272	0.753468	14.9495	38.7191	1.29064			19.8409	51.3879	0.856465				34.7904	90.107	1.00119
32	2	86	50.776	12.709	125.502	85.212		85.212
33	2	182	39.842	15.206	93.221	181.044		181.044		181.044	107.019	74.025	7.22857	0.6917	1.44571	18.7753	48.6279	1.62093			12.9868	33.6359	0.560599				31.7621	82.2639	0.914043
34	2	108	42.749	10.797	87.215	107.019		107.019
35	2	169	36.211	13.075	189.688	168.107		168.107		168.107	81.154	86.953	4.66654	1.07146	0.933309	14.2375	36.8752	1.22917			15.2549	39.5102	0.658504				29.4925	76.3855	0.848727
36	2	82	22.665	12	33.83	81.154		81.154
37	2	217	24.969	11.948	42.534	216.335		216.335		216.335	116.276	100.059	5.81037	0.86053	1.16207	20.3993	52.8342	1.76114			17.5542	45.4654	0.757757				37.9535	98.2996	1.09222
38	2	117	21.877	12.766	48.273	116.276		116.276
39	2	115	68.519	14.291	195.535	114.998		114.998		114.998	51.01	63.988	3.9859	1.25442	0.797181	8.94912	23.1782	0.772608			11.226	29.0752	0.484587				20.1751	52.2535	0.580594
40	2	52	67.473	18.667	134.667	51.01		51.01
41	2	125	84.378	10.827	210.907	124.944		124.944		124.944	66.94	58.004	5.77029	0.866507	1.15406	11.7439	30.4166	1.01389			10.1761	26.3562	0.43927				21.92	56.7728	0.630809
42	2	67	22.662	7.265	49.71	66.94		66.94
43	2	147	57.464	15.391	198.143	146.595		146.595		146.595	65.388	81.207	4.02601	1.24193	0.805202	11.4716	29.7114	0.99038			14.2468	36.8993	0.614989				25.7184	66.6107	0.740119
44	2	66	74.523	18.979	160.476	65.388		65.388
45	2	233	26.755	14.491	61.365	232.777		232.777		232.777	92	140.777	3.26758	1.53018	0.653516	16.1404	41.8035	1.39345			24.6977	63.9671	1.06612				40.8381	105.771	1.17523
46	2	93	36.491	12.667	156	92		92
47	2	279	94.741	27.825	208.574	278.718		278.718		278.718	83	195.718	2.1204	2.35805	0.42408	14.5614	37.714	1.25713			34.3365	88.9315	1.48219				48.8979	126.646	1.40717
48	2	84	57.143	18	166.667	83		83
49	2	223	22.659	2.453	127.467	222.945		222.945		222.945	122.723	100.222	6.12256	0.816652	1.22451	21.5304	55.7636	1.85879			17.5828	45.5395	0.758991				39.1132	101.303	1.12559
50	2	123	58.224	10.156	139.328	122.723		122.723
51	2	256	43.955	14.691	214.128	255.707		255.707		255.707	103.044	152.663	3.37488	1.48153	0.674977	18.0779	46.8217	1.56072			26.783	69.3679	1.15613				44.8609	116.19	1.291
52	2	104	54.693	14.895	178.209	103.044		103.044
53	2	234	59.882	24.01	200.433	233.812		233.812		233.812	66.753	167.059	1.99789	2.50264	0.399577	11.7111	30.3316	1.01105			29.3086	75.9093	1.26515				41.0196	106.241	1.18045
54	2	67	29.418	18.281	104.09	66.753		66.753
55	2	249	78.031	23.807	206.814	248.562		248.562		248.562	88.839	159.723	2.78103	1.79789	0.556207	15.5858	40.3672	1.34557			28.0216	72.5759	1.2096				43.6074	112.943	1.25492
56	2	89	29.503	17.626	45.09	88.839		88.839
57	2	182	67.747	18.544	177.674	181.099		181.099		181.099	87	94.099	4.62279	1.0816	0.924558	15.2632	39.5316	1.31772			16.5086	42.7573	0.712621				31.7718	82.2888	0.91432
58	2	88	31.072	11.333	130.333	87		87
59	3	156	62.145	10.299	188.551	155.565		155.565		155.565	59.775	95.79	3.12011	1.60251	0.624021	10.4868	27.1609	0.905364			16.8053	43.5256	0.725427				27.2921	70.6866	0.785406
60	3	60	50.079	20.31	199.457	59.775		59.775
61	3	292	19.139	5.261	189.565	291.899		291.899		291.899	111.683	180.216	3.09859	1.61364	0.619717	19.5935	50.7472	1.69157			31.6168	81.8876	1.36479				51.2104	132.635	1.47372
62	3	112	60.572	25.721	116.806	111.683		111.683
63	3	219	25.375	11.205	165.407	218.22		218.22		218.22	64.586	153.634	2.10194	2.37875	0.420389	11.3309	29.347	0.978232			26.9533	69.8091	1.16349				38.2842	99.1561	1.10173
64	3	65	62.573	13.667	157.003	64.586		64.586
65	3	294	59.272	12.326	160.289	293.575		293.575		293.575	76.4	217.175	1.75895	2.8426	0.35179	13.4035	34.7151	1.15717			38.1009	98.6813	1.64469				51.5044	133.396	1.48218
66	3	77	33.399	20.687	57.828	76.4		76.4
67	3	179	74.974	13.52	143.351	178.508		178.508		178.508	76.942	101.566	3.78778	1.32003	0.757557	13.4986	34.9614	1.16538			17.8186	46.1502	0.769169				31.3172	81.1115	0.901239
68	3	77	52.938	8.633	145.913	76.942		76.942
69	3	87	13.916	4.856	30.635	86.284		86.284		86.284	41.112	45.172	4.55061	1.09875	0.910121	7.21263	18.6807	0.622691			7.92491	20.5255	0.342092				15.1375	39.2062	0.435625
70	3	42	13.336	3.044	21.271	41.112		41.112
71	3	199	61.224	17.798	179.964	198.114		198.114		198.114	55.036	143.078	1.92329	2.59972	0.384657	9.65544	25.0076	0.833586			25.1014	65.0126	1.08354				34.7568	90.0202	1.00022
72	3	56	27.648	13.991	58.049	55.036		55.036
73	3	167	57.723	12.5	207.332	166.436		166.436		166.436	57.775	108.661	2.6585	1.88076	0.5317	10.136	26.2521	0.875072			19.0633	49.374	0.822901				29.1993	75.6262	0.840291
74	3	58	106.777	28.384	213.981	57.775		57.775
75	4	129	58.793	8.5	194.039	128.817		128.817		128.817	63.82	64.997	4.90946	1.01844	0.981891	11.1965	28.9989	0.96663			11.403	29.5337	0.492229				22.5995	58.5326	0.650363
76	4	64	15.671	4.947	58.838	63.82		63.82
77	4	258	64.418	7.702	214.008	257.701		257.701		257.701	97.494	160.207	3.04275	1.64325	0.60855	17.1042	44.2999	1.47666			28.1065	72.7958	1.21326				45.2107	117.096	1.30106
78	4	98	71.268	23	117.19	97.494		97.494
79	4	184	29.173	15.918	73.715	183.153		183.153		183.153	89.989	93.164	4.8296	1.03528	0.96592	15.7875	40.8897	1.36299			16.3446	42.3324	0.70554				32.1321	83.2222	0.924691
80	4	90	84.734	9.667	176.014	89.989		89.989
81	4	201	55.47	5.089	180.702	200.79		200.79		200.79	84.431	116.359	3.62804	1.37815	0.725608	14.8125	38.3643	1.27881			20.4139	52.8719	0.881198				35.2263	91.2362	1.01374
82	4	85	69.436	14.98	160.971	84.431		84.431
83	4	253	54.816	10.333	214.36	252.353		252.353		252.353	81.597	170.756	2.38929	2.09267	0.477857	14.3153	37.0765	1.23588			29.9572	77.5891	1.29315				44.2725	114.666	1.27406
84	4	82	57.977	3.642	178.451	81.597		81.597
85	4	272	43.013	0.961	184.134	271.401		271.401		271.401	92.914	178.487	2.60282	1.92099	0.520565	16.3007	42.2188	1.40729			31.3135	81.102	1.3517				47.6142	123.321	1.37023
86	4	93	47.678	4.072	125.117	92.914		92.914
87	4	243	76.628	20.254	188.419	242.745		242.745		242.745	79.076	163.669	2.41573	2.06977	0.483146	13.873	35.931	1.1977			28.7139	74.3689	1.23948				42.5868	110.3	1.22555
88	4	80	88	13.575	210.198	79.076		79.076
89	4	276	60.611	16.838	185.169	275.409		275.409		275.409	84.172	191.237	2.20072	2.27198	0.440145	14.767	38.2466	1.27489			33.5504	86.8954	1.44826				48.3174	125.142	1.39047
90	4	85	52.12	17.784	162.456	84.172		84.172
91	4	208	65.507	12.807	189.687	207.885		207.885		207.885	64.133	143.752	2.23068	2.24147	0.446136	11.2514	29.1411	0.971371			25.2196	65.3189	1.08865				36.4711	94.46	1.04956
92	4	65	99.437	18.321	201.437	64.133		64.133
93	4	183	97.032	7.818	199.826	182.186		182.186		182.186	74	108.186	3.42004	1.46197	0.684007	12.9825	33.6246	1.12082			18.98	49.1582	0.819303				31.9625	82.7828	0.919808
94	4	75	65.387	27.333	170.569	74		74
95	4	153	112.986	32.752	225.989	152.191		152.191		152.191	48.508	103.683	2.33925	2.13744	0.467849	8.51018	22.0414	0.734712			18.19	47.1121	0.785202				26.7002	69.1535	0.768372
96	4	49	106.465	53.13	144.143	48.508		48.508
97	4	140	27.617	8.269	161.234	139.589		139.589		139.589	72.993	66.596	5.48028	0.912361	1.09606	12.8058	33.167	1.10557			11.6835	30.2603	0.504338				24.4893	63.4273	0.704748
98	4	73	75.871	23.954	137.692	72.993		72.993
99	4	166	33.717	0.667	178.808	165.248		165.248		165.248	47.265	117.983	2.00304	2.4962	0.400609	8.29211	21.4766	0.715885			20.6988	53.6098	0.893497				28.9909	75.0864	0.834293
100	4	48	8.887	3.22	18.489	47.265		47.265
101	4	132	16.086	0.069	193.27	131.244		131.244		131.244	65.127	66.117	4.92513	1.0152	0.985027	11.4258	29.5928	0.986426			11.5995	30.0426	0.500711				23.0253	59.6354	0.662616
102	4	66	4.999	1.67	16.016	65.127		65.127
103	4	205	123.461	34.667	228.532	204.941		204.941		204.941	79.076	125.865	3.1413	1.5917	0.62826	13.873	35.931	1.1977			22.0816	57.1913	0.953188				35.9546	93.1223	1.03469
104	4	80	144.933	48.667	195.467	79.076		79.076
105	4	192	99.996	24	247.455	191.915		191.915		191.915	118.017	73.898	7.98513	0.626164	1.59703	20.7047	53.6253	1.78751			12.9646	33.5782	0.559637				33.6693	87.2035	0.968928
106	4	119	78.37	31.811	178.571	118.017		118.017
107	5	181	103.241	24.343	243.863	180.826		180.826		180.826	77.929	102.897	3.78675	1.32039	0.75735	13.6718	35.4098	1.18033			18.0521	46.755	0.779249				31.7239	82.1648	0.912942
108	5	78	134.217	43.499	205.667	77.929		77.929
109	5	170	27.938	14.133	49.881	169.838		169.838		180.826	77.929	102.897	3.78675	1.32039	0.75735	13.6718	35.4098	1.18033			18.0521	46.755	0.779249				29.7961	77.172	0.857467
110	5	84	24.213	15.918	35.399	83.774		83.774
111	5	208	50.317	13.921	242.85	207.42		207.42		207.42	84.291	123.129	3.42287	1.46076	0.684575	14.7879	38.3006	1.27669			21.6016	55.9481	0.932468				36.3895	94.2487	1.04721
112	5	85	42.612	7.13	145.41	84.291		84.291
113	5	184	126.432	22.667	226.256	183.657		183.657		183.657	88.233	95.424	4.62321	1.0815	0.924642	15.4795	40.0918	1.33639			16.7411	43.3593	0.722655				32.2205	83.4512	0.927235
114	5	89	57.793	5.714	230.091	88.233		88.233
115	5	185	44.154	7.942	139.256	184.507		184.507		184.507	77.782	106.725	3.64404	1.3721	0.728808	13.646	35.343	1.1781			18.7237	48.4943	0.808239				32.3696	83.8374	0.931527
116	5	78	92.564	21.388	150.393	77.782		77.782
117	5	210	76.306	17.47	189.628	209.769		209.769		209.769	92.655	117.114	3.95576	1.26398	0.791152	16.2553	42.1011	1.40337			20.5463	53.215	0.886916				36.8016	95.3161	1.05907
118	5	93	118.223	30.198	203.471	92.655		92.655
119	5	179	33.683	13.353	82.425	178.373		178.373		178.373	79.246	99.127	3.9972	1.25088	0.799439	13.9028	36.0083	1.20028			17.3907	45.0419	0.750699				31.2935	81.0502	0.900558
120	5	80	131.91	39.251	230.905	79.246		79.246
121	5	172	84.899	15	245.288	171.129		171.129		171.129	85.615	85.514	5.00591	0.99882	1.00118	15.0202	38.9023	1.29674			15.0025	38.8564	0.647606				30.0226	77.7586	0.863985
122	5	86	74.673	19.035	171.378	85.615		85.615
123	6	261	91.457	30.496	195.726	260.716		260.716		260.716	103.73	156.986	3.3038	1.51341	0.66076	18.1982	47.1335	1.57112			27.5414	71.3322	1.18887				45.7396	118.466	1.31629
124	6	104	57.902	32.757	82.501	103.73		103.73
125	6	240	76.029	37.221	166.262	239.41		239.41		239.41	84.865	154.545	2.74564	1.82107	0.549128	14.8886	38.5615	1.28538			27.1132	70.2231	1.17038				42.0018	108.785	1.20872
126	6	85	82.847	39.36	148.14	84.865		84.865
127	6	150	73.89	27.665	159.257	149.482		149.482		149.482	55.758	93.724	2.97458	1.68091	0.594917	9.78211	25.3357	0.844522			16.4428	42.5869	0.709781				26.2249	67.9225	0.754695
128	6	56	29.472	13	68.712	55.758		55.758
129	6	328	97.043	22.486	215.675	327.153		327.153		327.153	100.305	226.848	2.21084	2.26158	0.442168	17.5974	45.5772	1.51924			39.7979	103.077	1.71794				57.3953	148.654	1.65171
130	6	101	40.794	27.053	60.078	100.305		100.305
131	6	235	72.224	20.181	166.637	234.047		234.047		234.047	54.129	179.918	1.50427	3.32387	0.300854	9.49632	24.5955	0.819849			31.5646	81.7522	1.36254				41.0609	106.348	1.18164
132	6	55	61.173	35.385	145.957	54.129		54.129
133	6	198	63.644	21.791	191.204	197.266		197.266		197.266	70.937	126.329	2.80763	1.78086	0.561526	12.4451	32.2328	1.07443			22.163	57.4021	0.956702				34.6081	89.6349	0.995943
134	6	71	29.829	16.792	47.515	70.937		70.937
135	6	246	79.932	29.42	156.545	245.082		245.082		245.082	79.404	165.678	2.39634	2.08652	0.479267	13.9305	36.0801	1.20267			29.0663	75.2818	1.2547				42.9968	111.362	1.23735
136	6	80	60.859	43.193	115.835	79.404		79.404
137	6	180	135.958	57.214	244.899	181.041		181.041		181.041	75.166	105.875	3.54975	1.40855	0.70995	13.187	34.1544	1.13848			18.5746	48.1081	0.801802				31.7616	82.2625	0.914028
138	6	76	95.36	31.403	212.101	75.166		75.166
139	6	229	77.857	17.477	211.746	228.114		228.114		228.114	63.655	164.459	1.93528	2.5836	0.387057	11.1675	28.9239	0.964131			28.8525	74.7279	1.24546				40.02	103.652	1.15169
140	6	64	64.325	21	174.406	63.655		63.655
141	6	133	63.103	13.762	146.883	132.276		132.276		132.276	39.825	92.451	2.15384	2.32143	0.430769	6.98684	18.0959	0.603197			16.2195	42.0084	0.700141				23.2063	60.1044	0.667826
142	6	40	80.74	8.667	159.274	39.825		39.825
143	6	220	46.057	21.631	165.101	219.536		219.536		219.536	131.472	88.064	7.46457	0.669831	1.49291	23.0653	59.739	1.9913			15.4498	40.015	0.666917				38.5151	99.7541	1.10838
144	6	132	28.43	1.361	138.809	131.472		131.472
145	7	202	35.985	7.222	136.037	201.01		201.01		201.01	71.063	129.947	2.73431	1.82862	0.546861	12.4672	32.29	1.07633			22.7977	59.0461	0.984102				35.2649	91.3361	1.01485
146	7	72	100.71	28.449	234.756	71.063		71.063
147	7	243	55.677	14.249	196.887	242.745		242.745		242.745	96.047	146.698	3.27363	1.52736	0.654726	16.8504	43.6424	1.45475			25.7365	66.6575	1.11096				42.5868	110.3	1.22555
148	7	97	120.202	51.231	174.883	96.047		96.047
149	7	235	74.56	25.75	165.626	234.088		234.088		234.088	101.514	132.574	3.82858	1.30597	0.765716	17.8095	46.1265	1.53755			23.2586	60.2398	1.004				41.0681	106.366	1.18185
150	7	102	49.726	17	154.906	101.514		101.514
151	7	149	90.069	15.333	226.69	148.273		148.273		148.273	44	104.273	2.10985	2.36984	0.421969	7.7193	19.993	0.666433			18.2935	47.3802	0.78967				26.0128	67.3732	0.748591
152	7	45	36.156	15.333	152.333	44		44
153	7	158	101.594	6.667	223.925	157.727		157.727		157.727	46.098	111.629	2.06479	2.42156	0.412957	8.08737	20.9463	0.698209			19.584	50.7227	0.845378				27.6714	71.6689	0.796322
154	7	47	116.77	27.064	184.342	46.098		46.098
155	7	129	107.119	25.051	173.898	128.456		128.456		128.456	96.026	32.43	14.8051	0.337721	2.96102	16.8467	43.6329	1.45443			5.68947	14.7357	0.245596				22.5361	58.3686	0.64854
156	7	97	34.471	12.69	208.887	96.026		96.026
157	8	172	27.791	5.738	103.802	171.33		171.33		171.33	77.827	93.503	4.16174	1.20142	0.832348	13.6539	35.3635	1.17878			16.404	42.4865	0.708108				30.0579	77.8499	0.864999
158	8	78	70.311	24.333	134.355	77.827		77.827
159	8	252	49.052	7.292	148.659	251.347		251.347		251.347	104.35	146.997	3.54939	1.40869	0.709878	18.307	47.4152	1.58051			25.7889	66.7934	1.11322				44.096	114.209	1.26898
160	8	105	14.911	6	42.402	104.35		104.35
161	8	147	35.784	9.177	192.311	146		146		146	75.802	70.198	5.39916	0.926071	1.07983	13.2986	34.4434	1.14811			12.3154	31.897	0.531616				25.614	66.3404	0.737115
162	8	76	30.331	8.075	115.381	75.802		75.802
163	8	159	23.187	3.59	93.172	158.88		158.88		158.88	63.285	95.595	3.31006	1.51055	0.662012	11.1026	28.7558	0.958527			16.7711	43.437	0.72395				27.8737	72.1928	0.802143
164	8	64	18.011	4.475	66.328	63.285		63.285
165	8	148	96.78	40.819	241.087	147.648		147.648		147.648	70.257	77.391	4.53909	1.10154	0.907819	12.3258	31.9238	1.06413			13.5774	35.1654	0.58609				25.9032	67.0892	0.745435
166	8	71	100.06	32.903	254.459	70.257		70.257
167	8	219	79.016	21.102	214.831	218.403		218.403		218.403	114.826	103.577	5.54303	0.902034	1.10861	20.1449	52.1753	1.73918			18.1714	47.0639	0.784399				38.3163	99.2393	1.10266
168	8	115	73.094	19.412	247.299	114.826		114.826
169	9	205	92.175	11.973	245.411	204.592		204.592		204.592	57.306	147.286	1.9454	2.57017	0.38908	10.0537	26.039	0.867968			25.8396	66.9247	1.11541				35.8933	92.9637	1.03293
170	9	58	150.966	42	246.311	57.306		57.306
171	9	234	38.917	9.206	133.608	233.154		233.154		233.154	108.462	124.692	4.3492	1.14964	0.869839	19.0284	49.2836	1.64279			21.8758	56.6583	0.944305				40.9042	105.942	1.17713
172	9	109	32.264	15.589	143.092	108.462		108.462
173	9	258	133.125	22	249.153	257.503		257.503		257.503	100.578	156.925	3.20465	1.56023	0.64093	17.6453	45.7012	1.52337			27.5307	71.3045	1.18841				45.176	117.006	1.30006
174	9	101	180.84	46.333	247.625	100.578		100.578
175	9	234	86.592	18.253	255	233.15		233.15		233.15	60.877	172.273	1.76688	2.82985	0.353375	10.6802	27.6617	0.922055			30.2233	78.2784	1.30464				40.9035	105.94	1.17711
176	9	61	150.199	28.333	244.136	60.877		60.877
177	9	142	64.983	20.351	228.705	141.365		141.365		141.365	71.228	70.137	5.07778	0.984683	1.01556	12.4961	32.365	1.07883			12.3047	31.8693	0.531154				24.8009	64.2343	0.713714
178	9	72	72.465	14	192.097	71.228		71.228
179	10	274	59.526	17.865	183.526	273.844		273.844		273.844	69.589	204.255	1.70348	2.93516	0.340697	12.2086	31.6203	1.05401			35.8342	92.8106	1.54684				48.0428	124.431	1.38257
180	10	70	136.661	81	169.251	69.589		69.589
181	10	314	77.848	14.43	177.713	313.323		313.323		313.323	83.487	229.836	1.81623	2.75296	0.363246	14.6468	37.9353	1.26451			40.3221	104.434	1.74057				54.9689	142.37	1.58188
182	10	84	83.291	16.972	164.166	83.487		83.487
183	10	220	55.032	17.727	143.39	219.25		219.25		219.25	86.683	132.567	3.2694	1.52933	0.653881	15.2075	39.3875	1.31292			23.2574	60.2366	1.00394				38.4649	99.6241	1.10693
184	10	87	78.555	28.905	120.724	86.683		86.683
185	10	249	116.09	24.746	203.273	248.357		248.357		248.357	91.67	156.687	2.92526	1.70925	0.585052	16.0825	41.6536	1.38845			27.4889	71.1964	1.18661				43.5714	112.85	1.25389
186	10	92	127.922	41	167.306	91.67		91.67
187	10	170	66.076	16.852	136.922	169.189		169.189		169.189	82.97	86.219	4.81158	1.03916	0.962317	14.5561	37.7004	1.25668			15.1261	39.1767	0.652945				29.6823	76.8771	0.85419
188	10	83	39.829	10.881	95.389	82.97		82.97
189	10	175	72.113	21.667	211.998	174.536		174.536		174.536	65.192	109.344	2.98105	1.67726	0.59621	11.4372	29.6223	0.987411			19.1832	49.6844	0.828073				30.6204	79.3067	0.881186
190	10	66	77.229	32.057	124.035	65.192		65.192
191	10	198	90.553	24.162	143.473	197.231		197.231		197.231	53.6	143.631	1.86589	2.67968	0.373178	9.40351	24.3551	0.811836			25.1984	65.2639	1.08773				34.6019	89.619	0.995767
192	10	54	29.555	20.767	44.677	53.6		53.6
193	10	215	46.846	14.569	147.338	214.556		214.556		214.556	67.417	147.139	2.29093	2.18252	0.458186	11.8275	30.6333	1.02111			25.8139	66.8579	1.1143				37.6414	97.4912	1.08324
194	10	68	62.219	17.006	128.862	67.417		67.417
195	10	127	51.513	11.111	127.93	126.208		126.208		126.208	55.472	70.736	3.92106	1.27517	0.784212	9.73193	25.2057	0.84019			12.4098	32.1414	0.535691				22.1418	57.3471	0.63719
196	10	56	68.499	19.814	142.768	55.472		55.472
197	11	182	20.949	4.462	163.622	181.218		181.218		181.218	94.752	86.466	5.47915	0.912551	1.09583	16.6232	43.054	1.43513			15.1695	39.2889	0.654816				31.7926	82.3429	0.914921
198	11	95	47.735	8.176	97.706	94.752		94.752
199	11	205	37.634	8.282	142.248	204.651		204.651		204.651	84.172	120.479	3.49322	1.43134	0.698645	14.767	38.2466	1.27489			21.1367	54.744	0.912399				35.9037	92.9905	1.03323
200	11	85	26.15	12.325	49	84.172		84.172
201	11	236	36.611	9.333	159.833	235.478		235.478		235.478	75.073	160.405	2.34011	2.13665	0.468022	13.1707	34.1121	1.13707			28.1412	72.8858	1.21476				41.3119	106.998	1.18887
202	11	76	41.867	9.988	115.913	75.073		75.073
203	11	144	48.475	11.524	211.088	143.628		143.628		143.628	53.038	90.59	2.92737	1.70802	0.585473	9.30491	24.0997	0.803324			15.893	41.1628	0.686047				25.1979	65.2625	0.725139
204	11	54	39.481	11	149.128	53.038		53.038
205	11	244	47.393	8.577	144.212	243.187		243.187		243.187	95.131	148.056	3.21267	1.55634	0.642534	16.6896	43.2262	1.44087			25.9747	67.2746	1.12124				42.6644	110.501	1.22779
206	11	96	73.655	45.086	134.717	95.131		95.131
207	11	202	78.904	14.405	191.952	201.858		201.858		201.858	63.348	138.51	2.28677	2.18649	0.457353	11.1137	28.7844	0.959481			24.3	62.937	1.04895				35.4137	91.7214	1.01913
208	11	64	20.211	10.903	57.266	63.348		63.348
209	11	200	59.006	11.687	213.287	199.985		199.985		199.985	61.074	138.911	2.19831	2.27447	0.439663	10.7147	27.7512	0.925039			24.3704	63.1192	1.05199				35.0851	90.8704	1.00967
210	11	62	73.773	19.532	175.013	61.074		61.074
211	11	217	50.177	9.632	196.793	217.005		217.005		217.005	79.246	137.759	2.87625	1.73837	0.575251	13.9028	36.0083	1.20028			24.1682	62.5958	1.04326				38.0711	98.604	1.0956
212	11	80	77.146	27.906	202.252	79.246		79.246
213	11	137	17.752	7.219	39.967	136.871		136.871		136.871	48.826	88.045	2.77279	1.80324	0.554557	8.56596	22.1858	0.739528			15.4465	40.0064	0.666774				24.0125	62.1923	0.691025
214	11	49	18.794	10.03	77	48.826		48.826
215	11	184	31.16	9.505	110.7	183.698		183.698		183.698	51.662	132.036	1.95636	2.55577	0.391272	9.06351	23.4745	0.782483			23.1642	59.9953	0.999922				32.2277	83.4698	0.927442
216	11	52	31.009	14.147	98.502	51.662		51.662
217	12	160	68.547	5.942	213.167	159.138		159.138		159.138	42	117.138	1.79276	2.789	0.358551	7.36842	19.0842	0.63614			20.5505	53.2259	0.887098				27.9189	72.3101	0.803445
218	12	43	12.093	5.333	25.667	42		42
219	12	163	33.149	7.995	193.796	162.077		162.077		162.077	58.6	103.477	2.83155	1.76582	0.566309	10.2807	26.627	0.887567			18.1539	47.0185	0.783642				28.4346	73.6455	0.818283
220	12	59	37.316	12.886	83.016	58.6		58.6
221	12	177	43.951	7.266	191.322	176.819		176.819		176.819	81.025	95.794	4.22913	1.18228	0.845825	14.2149	36.8166	1.22722			16.806	43.5274	0.725457				31.0209	80.3441	0.892712
222	12	82	27.212	6.383	193.648	81.025		81.025
223	12	156	63.792	11.939	154.924	155.563		155.563		155.563	61.074	94.489	3.2318	1.54712	0.646361	10.7147	27.7512	0.925039			16.577	42.9345	0.715575				27.2918	70.6856	0.785396
224	12	62	19.942	8.7	39.604	61.074		61.074
225	12	221	59.355	10.588	170.576	220.792		220.792		220.792	69.893	150.899	2.31589	2.159	0.463177	12.2619	31.7584	1.05861			26.4735	68.5664	1.14277				38.7354	100.325	1.11472
226	12	70	18.552	10.027	56.212	69.893		69.893
227	12	69	39.147	10.949	92.664	68.447		68.447		68.447	24.739	43.708	2.83003	1.76677	0.566006	4.34018	11.2411	0.374702			7.66807	19.8603	0.331005				12.0082	31.1014	0.345571
228	12	25	15.485	10.622	18.984	24.739		24.739
229	12	87	41.206	11.633	147.521	86.437		86.437		86.437	46.669	39.768	5.86766	0.852129	1.17353	8.18754	21.2057	0.706858			6.97684	18.07	0.301167				15.1644	39.2758	0.436397
230	12	47	94.77	42.333	146.873	46.669		46.669
231	12	205	42.115	4.558	175.306	204.919		204.919		204.919	62.362	142.557	2.18727	2.28596	0.437453	10.9407	28.3364	0.944547			25.01	64.7759	1.0796				35.9507	93.1123	1.03458
232	12	63	32.294	1.603	70.002	62.362		62.362
233	13	226	47.882	7.149	144.387	225.76		225.76		225.76	85.094	140.666	3.02468	1.65307	0.604937	14.9288	38.6655	1.28885			24.6782	63.9167	1.06528				39.607	102.582	1.1398
234	13	86	47.667	3.105	186.832	85.094		85.094
235	13	193	52.12	9	122.974	192.575		192.575		192.575	62.586	129.989	2.40736	2.07697	0.481472	10.98	28.4382	0.94794			22.8051	59.0652	0.98442				33.7851	87.5034	0.97226
236	13	63	17.601	10.756	34.031	62.586		62.586
237	13	137	72.665	7	223.112	136.341		136.341		136.341	70.342	65.999	5.32902	0.938259	1.0658	12.3407	31.9624	1.06541			11.5788	29.989	0.499817				23.9195	61.9514	0.688349
238	13	71	18.235	7.446	49.176	70.342		70.342
239	13	210	42.779	12.603	174.075	209.898		209.898		209.898	79.379	130.519	3.0409	1.64425	0.60818	13.9261	36.0687	1.20229			22.8981	59.306	0.988433				36.8242	95.3747	1.05972
240	13	80	94.951	25.466	155.663	79.379		79.379
241	13	143	85.641	19.299	202.31	142.172		142.172		142.172	58.189	83.983	3.46433	1.44328	0.692866	10.2086	26.4403	0.881342			14.7339	38.1607	0.636012				24.9425	64.601	0.717788
242	13	59	71.278	23.332	151.499	58.189		58.189
243	13	173	100.53	36.222	194.843	172.774		172.774		172.774	66.31	106.464	3.1142	1.60555	0.62284	11.6333	30.1303	1.00434			18.6779	48.3757	0.806262				30.3112	78.5061	0.87229
244	13	67	42.939	13.58	146.785	66.31		66.31
245	13	157	87.427	20.098	170.05	156.782		156.782		156.782	42.059	114.723	1.83307	2.72767	0.366613	7.37877	19.111	0.637034			20.1268	52.1285	0.868809				27.5056	71.2395	0.79155
246	13	43	113.406	71.301	157.868	42.059		42.059
247	13	196	30.004	5.16	139.394	195.543		195.543		195.543	74.632	120.911	3.08624	1.6201	0.617247	13.0933	33.9117	1.13039			21.2125	54.9403	0.915671				34.3058	88.852	0.987244
248	13	75	53.211	14.996	144.396	74.632		74.632
249	13	204	56.832	8.534	206.773	203.843		203.843		203.843	70.937	132.906	2.66869	1.87358	0.533738	12.4451	32.2328	1.07443			23.3168	60.3906	1.00651				35.7619	92.6234	1.02915
250	13	71	43.445	14.084	127.242	70.937		70.937
251	13	204	70.265	1.333	226.533	203.203		203.203		203.203	99.985	103.218	4.84339	1.03233	0.968678	17.5412	45.4318	1.51439			18.1084	46.9008	0.78168				35.6496	92.3326	1.02592
252	13	100	17.842	2.495	72.938	99.985		99.985
253	14	147	53.967	5.72	212.843	146.031		146.031		146.031	54.231	91.8	2.95376	1.69276	0.590752	9.51421	24.6418	0.821394			16.1053	41.7126	0.695211				25.6195	66.3544	0.737272
254	14	55	120.83	32.667	200.52	54.231		54.231
255	14	255	71.495	6	237.305	254.662		254.662		254.662	62.362	192.3	1.62148	3.08361	0.324295	10.9407	28.3364	0.944547			33.7368	87.3784	1.45631				44.6775	115.715	1.28572
256	14	63	115.513	45.754	193.917	62.362		62.362
257	14	216	81.965	17.785	204.022	215.595		215.595		215.595	68	147.595	2.3036	2.17051	0.46072	11.9298	30.8982	1.02994			25.8939	67.0651	1.11775				37.8237	97.9633	1.08848
258	14	69	13.473	1.667	51	68		68
259	14	154	56.99	9.207	153.093	153.463		153.463		153.463	63.246	90.217	3.50522	1.42645	0.701043	11.0958	28.7381	0.957936			15.8275	40.9933	0.683222				26.9233	69.7314	0.774794
260	14	64	52.733	7.29	155.88	63.246		63.246
261	14	182	61.2	6.017	208.815	181.588		181.588		181.588	58.856	122.732	2.39774	2.08529	0.479549	10.3256	26.7433	0.891445			21.5319	55.7677	0.929462				31.8575	82.511	0.916789
262	14	59	80.344	29.019	168.441	58.856		58.856
263	14	165	90.345	18.392	216.855	164.003		164.003		164.003	72.498	91.505	3.96142	1.26217	0.792285	12.7189	32.9421	1.09807			16.0535	41.5786	0.692976				28.7725	74.5207	0.828007
264	14	73	74.158	31.736	155.144	72.498		72.498
265	14	101	35.746	11	176.624	100.344		100.344		100.344	44.283	56.061	3.94954	1.26597	0.789907	7.76895	20.1216	0.670719			9.83526	25.4733	0.424556				17.6042	45.5949	0.50661
266	14	45	31.903	17.121	67.138	44.283		44.283
267	15	198	50.202	21.577	165.493	197.8		197.8		197.8	106.582	91.218	5.84216	0.855848	1.16843	18.6986	48.4294	1.61431			16.0032	41.4482	0.690803				34.7018	89.8775	0.998639
268	15	107	44.507	19.673	157.934	106.582		106.582
269	15	217	83.371	29.383	207.237	216.906		216.906		216.906	74.706	142.2	2.62679	1.90346	0.525359	13.1063	33.9454	1.13151			24.9474	64.6137	1.07689				38.0537	98.559	1.0951
270	15	75	103.07	24.692	169.134	74.706		74.706
271	15	155	92.779	20.667	231.247	154.49		154.49		154.49	73.98	80.51	4.59446	1.08827	0.918892	12.9789	33.6155	1.12052			14.1246	36.5826	0.60971				27.1035	70.1981	0.779979
272	15	74	66.955	19.15	164.104	73.98		73.98
273	15	168	26.153	9.017	80.378	167.573		167.573		167.573	42	125.573	1.67233	2.98983	0.334467	7.36842	19.0842	0.63614			22.0304	57.0586	0.950977				29.3988	76.1428	0.846031
274	15	43	56.426	9.333	201.333	42		42
275	15	174	57.355	18.623	181.968	173.671		173.671		173.671	53.712	119.959	2.23876	2.23337	0.447753	9.42316	24.406	0.813533			21.0454	54.5077	0.908461				30.4686	78.9137	0.876818
276	15	54	96.117	17.321	197.071	53.712		53.712
277	15	111	65.551	13.038	198.075	110.639		110.639		110.639	49.649	60.99	4.07026	1.22842	0.814051	8.71035	22.5598	0.751994			10.7	27.713	0.461883				19.4104	50.2728	0.558587
278	15	50	39.518	12.283	103.116	49.649		49.649
279	16	151	42.798	16.284	110.289	150.163		150.163		150.163	53.235	96.928	2.74611	1.82076	0.549222	9.33947	24.1892	0.806308			17.0049	44.0427	0.734045				26.3444	68.232	0.758133
280	16	54	64.006	40.651	104.03	53.235		53.235
281	16	148	97.175	10.422	231.729	147.204		147.204		147.204	68.029	79.175	4.29612	1.16384	0.859223	11.9349	30.9114	1.03038			13.8904	35.976	0.5996				25.8253	66.8874	0.743194
282	16	69	43.297	10.068	185.773	68.029		68.029
283	16	225	24.828	5.837	86.145	224.479		224.479		224.479	84.9	139.579	3.04129	1.64404	0.608258	14.8947	38.5774	1.28591			24.4875	63.4227	1.05705				39.3823	102	1.13333
284	16	85	21.257	9.255	64.667	84.9		84.9
285	16	227	71.872	17.996	241.577	226.365		226.365		226.365	62.968	163.397	1.92684	2.59492	0.385368	11.047	28.6118	0.953726			28.6661	74.2453	1.23742				39.7132	102.857	1.14286
286	16	63	118.929	26.224	204.111	62.968		62.968
287	16	218	50.044	21.333	200.331	217.862		217.862		217.862	109.882	107.98	5.08807	0.982691	1.01761	19.2775	49.9288	1.66429			18.9439	49.0646	0.817743				38.2214	98.9934	1.09993
288	16	110	94.378	20.089	217.545	109.882		109.882
289	17	202	61.752	8.689	247.624	202.01		202.01		202.01	80	122.01	3.27842	1.52512	0.655684	14.0351	36.3509	1.2117			21.4053	55.4396	0.923994				35.4404	91.7905	1.01989
290	17	81	38.927	9.72	138.987	80		80
291	17	189	40.485	2.551	205.527	188.207		188.207		188.207	62.032	126.175	2.45817	2.03403	0.491635	10.8828	28.1865	0.939549			22.136	57.3321	0.955536				33.0188	85.5186	0.950207
292	17	63	20.316	2.075	84.376	62.032		62.032
293	17	255	59.039	17.118	240.734	254.024		254.024		254.024	75.133	178.891	2.09997	2.38099	0.419993	13.1812	34.1394	1.13798			31.3844	81.2856	1.35476				44.5656	115.425	1.2825
294	17	76	40.713	26.899	69.24	75.133		75.133
295	17	256	125.172	21.66	224.209	255.721		255.721		255.721	87.658	168.063	2.60789	1.91726	0.521578	15.3786	39.8306	1.32769			29.4847	76.3655	1.27276				44.8633	116.196	1.29107
296	17	88	77.316	27.107	145.667	87.658		87.658
297	17	190	21.082	5.839	141.199	189.897		189.897		189.897	49.193	140.704	1.7481	2.86024	0.34962	8.63035	22.3526	0.745087			24.6849	63.9339	1.06557				33.3153	86.2865	0.958739
298	17	50	42.986	9.39	77.515	49.193		49.193
299	17	237	88.716	5.127	217.947	237.091		237.091		237.091	86.163	150.928	2.85444	1.75166	0.570888	15.1163	39.1513	1.30504			26.4786	68.5796	1.14299				41.5949	107.731	1.19701
300	17	87	23.173	6.062	114.786	86.163		86.163
301	18	266	48.052	4.084	250.302	265.957		265.957		265.957	107.205	158.752	3.37649	1.48083	0.675299	18.8079	48.7124	1.62375			27.8512	72.1347	1.20224				46.6591	120.847	1.34275
302	18	108	14.479	4.958	61.527	107.205		107.205
303	18	252	138.846	8.496	254.317	251.016		251.016		251.016	88.544	162.472	2.7249	1.83493	0.54498	15.534	40.2332	1.34111			28.5039	73.825	1.23042				44.0379	114.058	1.26731
304	18	89	46.866	8.981	196.261	88.544		88.544
305	18	240	53.02	11.667	136.187	239.059		239.059		239.059	99.141	139.918	3.54283	1.4113	0.708565	17.3932	45.0483	1.50161			24.547	63.5768	1.05961				41.9402	108.625	1.20695
306	18	100	84.788	13.667	202.962	99.141		99.141
307	19	134	50.852	20.912	97.941	133.135		133.135		133.135	68.118	65.017	5.23848	0.954476	1.0477	11.9505	30.9519	1.03173			11.4065	29.5428	0.49238				23.357	60.4947	0.672163
308	19	69	49.257	19.573	107.262	68.118		68.118
309	19	107	39.145	21.649	140.45	106.631		106.631		106.631	47.424	59.207	4.00493	1.24846	0.800986	8.32	21.5488	0.718293			10.3872	26.9028	0.44838				18.7072	48.4516	0.538351
310	19	48	60.037	30.133	115.295	47.424		47.424
311	19	188	66.122	18.543	144.27	187.8		187.8		187.8	78.39	109.41	3.5824	1.39571	0.716479	13.7526	35.6193	1.18731			19.1947	49.7144	0.828573				32.9474	85.3337	0.948152
312	19	79	56.499	22.859	100.528	78.39		78.39
313	19	97	66.214	5.058	148.428	96.4		96.4		96.4	58.138	38.262	7.59736	0.658124	1.51947	10.1996	26.4171	0.88057			6.71263	17.3857	0.289762				16.9123	43.8028	0.486698
314	19	59	38.389	7.147	94.4	58.138		58.138

## Sheet: Fig 1O - fork stalling (DMSO)
																	Thap
																		Number of labels
	1	2	3	4	5	6	7											1	2	3	4	5	6	7
Total	0	1	1	0	0	3	2										Total	0	0	4	1	0	0	0
Total	0	0	1	2	0	2	5										Total	0	2	0	0	0	1	1
Total	0	0	1	1	0	0	0										Total	0	0	1	0	0	1	1
Total	0	0	0	1	0	2	1										Total	0	1	0	1	0	0	0
Total	0	1	3	1	2	1	0										Total	0	3	0	0	0	1	0
Total	0	0	0	0	1	0	2										Total	0	0	3	8	4	0	0
Total	0	0	0	0	0	1	2										Total	0	0	4	1	1	0	0
Total	0	0	0	0	0	0	3										Total	0	1	2	1	1	0	0
Total	0	1	0	0	1	0	2										Total	0	0	1	2	1	1	1
Total	0	0	0	2	0	1	2										Total	0	0	0	1	0	0	4
Total	0	0	0	0	1	1	0										Total	0	0	1	1	2	3	1
Total	0	1	0	0	0	2	2										Total	0	2	3	1	2	2	1
Total	0	0	0	0	0	0	3										Total	0	0	1	4	1	1	2
Total	0	0	1	0	0	0	3										Total	0	2	1	2	0	0	2
Total	0	1	0	2	1	0	2										Total	0	2	1	2	0	1	3
Total	0	1	0	0	0	1	1										Total	0	0	1	2	1	5	3
Total	0	0	0	0	0	1	1										Total	0	8	1	2	0	2	2
Total	0	0	0	0	2	0	2										Total	0	0	0	1	1	4	1
Total	0	0	0	0	0	2	0										Total	0	0	0	2	3	2	2
Total	0	0	0	0	1	2	4										Total	0	0	3	2	1	0	4
Total	0	0	0	1	1	1	7										Total	0	4	0	1	1	2	1
Total	0	0	0	1	1	2	2										Total	0	2	2	1	4	4	0
Total	0	0	0	0	0	2	4										Total	0	0	2	1	1	1	1
Total	0	0	0	0	2	0	7										Total
Total	0	0	0	0	0	1	3										Total
Total	0	0	0	0	0	3	6										Total
Total	0	3	0	1	2	3	0										Total
Total	0	0	0	1	0	0	4										Total
Total	0	0	0	0	0	2	1										Total
Total	0	0	0	1	0	3	3										Total
Total	0	0	1	0	0	0	1										Total
Total																	Total
Total																	Total
Total																	Total
Total																	Total
Total																	Total
Total																	Total
Total																	Total
Total																	Total
Total																	Total
Total																	Total
Total																	Total
Total																	Total
Total																	Total
Total																	Total
Total																	Total
Total																	Total
Total																	Total
Total																	Total
	0	9	8	14	15	36	75		n=	157								0	27	31	37	24	31	30		n=	180
%	0	5.73248	5.09554	8.9172	9.55414	22.9299	47.7707										%	0	15	17.2222	20.5556	13.3333	17.2222	16.6667
						< 7 labels	7 labels																< 7 labels	7 labels
%						52.2293	47.7707										%						83.3333	16.6667

## Sheet: Fig 1P DMSO
		Area	Mean	Min	Max	Length		values		Label 1-3	Label 1	Label 2-3		Label 1 um	Label 1 kb	Label 1 kb/min		Label 2-3 um	Label 2-3 kb	Label 2-3 kb/min
1	1	393	35.376	2.63	167.397	392.617		392.617		392.617	346.539	46.078		60.7963	157.462	2.62437		8.08386	20.9372	0.697907
2	1	347	51.009	8.889	149.833	346.539		346.539
3	1	318	35.004	3.13	253.144	317.517		317.517		317.517	271.831	45.686		47.6896	123.516	2.0586		8.01509	20.7591	0.691969
4	1	272	38.879	3.097	174.586	271.831		271.831
5	1	244	86.043	9.333	239.756	243.68		243.68		243.68	172.699	70.981		30.2981	78.472	1.30787		12.4528	32.2528	1.07509
6	1	173	50.122	10.201	165.943	172.699		172.699
7	1	140	42.798	8.062	200.705	139.893		139.893		139.893	57.249	82.644		10.0437	26.0131	0.433552		14.4989	37.5523	1.25174
8	1	58	100.455	15.571	211.15	57.249		57.249
9	1	271	63.226	8.739	251.087	270.183		270.183		270.183	176.722	93.461		31.0039	80.3	1.33833		16.3967	42.4674	1.41558
10	1	177	74.545	15.793	191.499	176.722		176.722
11	1	293	50.209	0.025	233.734	293.387		293.387		293.387	237.435	55.952		41.6553	107.887	1.79812		9.81614	25.4238	0.84746
12	1	238	40.62	2.341	247.418	237.435		237.435
13	2	286	51.289	16.63	211.592	285.568		285.568		285.568	203.335	82.233		35.6728	92.3926	1.53988		14.4268	37.3655	1.24552
14	2	204	23.025	17.77	86.645	203.335		203.335
15	2	316	39.588	13.596	179.439	315.457		315.457		315.457	208.856	106.601		36.6414	94.9012	1.58169		18.7019	48.438	1.6146
16	2	209	72.141	14.436	148.626	208.856		208.856
17	2	219	55.858	14.018	198.002	218.197		218.197		218.197	130.384	87.813		22.8744	59.2447	0.987411		15.4058	39.901	1.33003
18	2	131	133.787	75.899	178.398	130.384		130.384
19	2	225	53.535	20.151	191.86	224.878		224.878		224.878	147.411	77.467		25.8616	66.9815	1.11636		13.5907	35.1999	1.17333
20	2	148	71.668	25.712	152.738	147.411		147.411
21	2	267	43.943	17.04	198.583	266.918		266.918		266.918	195.655	71.263		34.3254	88.9029	1.48171		12.5023	32.3809	1.07936
22	2	196	42.26	18.868	184.706	195.655		195.655
23	3	269	47.445	5.563	249.765	268.472		268.472		268.472	206.787	61.685		36.2784	93.9611	1.56602		10.8219	28.0288	0.934293
24	3	207	19.696	3.124	191.4	206.787		206.787
25	3	183	23.545	4.072	111.338	182.8		182.8		182.8	90	92.8		15.7895	40.8947	0.681579		16.2807	42.167	1.40557
26	3	91	105.939	22.56	222.627	90		90
27	3	302	89.761	16.494	208.11	301.015		301.015		301.015	232.545	68.47		40.7974	105.665	1.76109		12.0123	31.1118	1.03706
28	3	233	122.056	62.029	195.079	232.545		232.545
29	3	255	32.843	2.319	188.075	254.566		254.566		254.566	165.68	88.886		29.0667	75.2827	1.25471		15.594	40.3886	1.34629
30	3	166	22.467	1.718	130.449	165.68		165.68
31	4	258	33.998	1.929	200.176	257.93		257.93		257.93	169.541	88.389		29.744	77.0371	1.28395		15.5068	40.1627	1.33876
32	4	170	23.877	3.269	126.341	169.541		169.541
33	4	405	25.192	3.327	156.35	404.81		404.81		404.81	315.265	89.545		55.3096	143.252	2.38753		15.7096	40.688	1.35627
34	4	316	13.319	1.926	139.263	315.265		315.265
35	4	174	39.04	4.465	111.78	173.567		173.567		173.567	70.311	103.256		12.3353	31.9483	0.532472		18.1151	46.9181	1.56394
36	4	70	51.749	5.333	123.609	70.311		70.311
37	4	207	14.267	1.96	67.252	206.612		206.612		206.612	126.669	79.943		22.2226	57.5566	0.959277		14.0251	36.325	1.21083
38	4	127	22.325	5.054	55.689	126.669		126.669
39	5	330	86.365	0.949	229.532	329.795		329.795		329.795	216.333	113.462		37.9532	98.2987	1.63831		19.9056	51.5555	1.71852
40	5	217	94.94	5.122	217.755	216.333		216.333
41	5	349	70.152	10.266	194.423	348.543		348.543		348.543	202.074	146.469		35.4516	91.8196	1.53033		25.6963	66.5535	2.21845
42	5	203	58.759	11.167	167.534	202.074		202.074
43	5	459	42.459	8.895	149.345	458.53		458.53		458.53	251.956	206.574		44.2028	114.485	1.90809		36.2411	93.8643	3.12881
44	5	252	63.709	32.695	193.441	251.956		251.956
45	5	118	170.67	81.058	248.346	117.958		117.958		117.958	57.567	60.391		10.0995	26.1576	0.435961		10.5949	27.4408	0.914694
46	5	58	59.697	26.137	196.746	57.567		57.567
47	6	289	64.432	7.722	182.184	288.106		288.106		288.106	209.313	78.793		36.7216	95.1089	1.58515		13.8233	35.8024	1.19341
48	6	210	100.167	8.667	210.954	209.313		209.313
49	6	311	28.466	0.587	214.319	310.368		310.368		310.368	202.684	107.684		35.5586	92.0968	1.53495		18.8919	48.9301	1.631
50	6	203	11.679	1.481	91.175	202.684		202.684
51	6	355	21.547	1.343	162.242	354.309		354.309		354.309	260.623	93.686		45.7233	118.423	1.97372		16.4361	42.5696	1.41899
52	6	261	49.005	2.485	189.483	260.623		260.623
53	6	378	35.132	3.079	204.145	377.651		377.651		377.651	272.552	105.099		47.8161	123.844	2.06406		18.4384	47.7555	1.59185
54	6	273	11.931	2.139	71.497	272.552		272.552
55	6	299	20.018	4.447	141.315	298.543		298.543		298.543	181.32	117.223		31.8105	82.3893	1.37315		20.5654	53.2645	1.77548
56	6	182	26.389	3.869	126.849	181.32		181.32
57	7	260	35.007	9.304	128.174	259.046		259.046		259.046	146.7	112.346		25.7368	66.6584	1.11097		19.7098	51.0484	1.70161
58	7	147	14.522	3.333	92.616	146.7		146.7
59	7	191	65.655	11.333	139.947	190.192		190.192		190.192	127.906	62.286		22.4396	58.1187	0.968645		10.9274	28.3019	0.943396
60	7	128	102.508	29.388	187.287	127.906		127.906
61	7	216	47.249	15.023	194.122	215.52		215.52		215.52	153.457	62.063		26.9223	69.7287	1.16215		10.8882	28.2006	0.940019
62	7	154	26.318	2.799	96.924	153.457		153.457
63	7	221	29.597	6.028	149.405	220.839		220.839		220.839	165.221	55.618		28.9861	75.0741	1.25124		9.75754	25.272	0.842401
64	7	166	33.811	7.133	229.88	165.221		165.221
65	7	235	62.81	7.693	174.737	234.965		234.965		234.965	173.072	61.893		30.3635	78.6415	1.31069		10.8584	28.1233	0.937444
66	7	174	42.834	10.057	140.318	173.072		173.072
67	7	268	36.244	6.444	205.381	268.006		268.006		268.006	189.042	78.964		33.1653	85.898	1.43163		13.8533	35.8801	1.196
68	7	190	35.06	6.333	137.881	189.042		189.042
69	8	243	33.689	5.715	247.062	242.655		242.655		242.655	165.391	77.264		29.016	75.1513	1.25252		13.5551	35.1077	1.17026
70	8	166	64.769	4.222	177.957	165.391		165.391
71	8	315	33.543	2.472	133.837	314.567		314.567		314.567	191.273	123.294		33.5567	86.9118	1.44853		21.6305	56.0231	1.86744
72	8	192	23.947	1.905	78.643	191.273		191.273
73	9	169	27.819	1.667	110	168		168		168	99.005	68.995		17.3693	44.9865	0.749775		12.1044	31.3504	1.04501
74	9	100	27.514	1.818	100.709	99.005		99.005
75	9	274	8.396	1.929	69.561	273.416		273.416		273.416	206.787	66.629		36.2784	93.9611	1.56602		11.6893	30.2753	1.00918
76	9	207	7.85	2.151	46.598	206.787		206.787
77	9	241	19.806	3.009	89.943	240.019		240.019		240.019	170.229	69.79		29.8647	77.3497	1.28916		12.2439	31.7116	1.05705
78	9	171	11.494	0.38	57.582	170.229		170.229
79	9	258	23.96	3.277	83.284	257.992		257.992		257.992	129.139	128.853		22.656	58.6789	0.977982		22.6058	58.549	1.95163
80	9	130	41.63	8.162	70.527	129.139		129.139
81	10	330	35.504	12.595	227.671	329.15		329.15		329.15	214.478	114.672		37.6277	97.4558	1.62426		20.1179	52.1053	1.73684
82	10	215	25.417	12.062	152.434	214.478		214.478
83	10	398	61.382	9.925	196.865	397.549		397.549		397.549	288.196	109.353		50.5607	130.952	2.18254		19.1847	49.6885	1.65628
84	10	289	49.6	15.305	101.38	288.196		288.196
85	11	299	41.759	22.912	198.836	298.881		298.881		298.881	225.144	73.737		39.4989	102.302	1.70504		12.9363	33.5051	1.11684
86	11	226	32.818	8.277	120.572	225.144		225.144
87	11	321	63.688	14.078	253.04	320.031		320.031		320.031	160.328	159.703		28.1277	72.8508	1.21418		28.0181	72.5668	2.41889
88	11	161	47.557	20.026	181.755	160.328		160.328
89	12	274	20.474	3.492	117.577	273.836		273.836		273.836	182.168	91.668		31.9593	82.7746	1.37958		16.0821	41.6527	1.38842
90	12	183	10.972	2.064	121.909	182.168		182.168
91	12	230	26.023	4.151	115.102	229.334		229.334		229.334	167.92	61.414		29.4596	76.3005	1.27167		10.7744	27.9057	0.930189
92	12	168	21.441	3.684	52.7	167.92		167.92
93	12	166	18.249	1.157	65.15	165.496		165.496		165.496	107.838	57.658		18.9189	49.0001	0.816668		10.1154	26.199	0.8733
94	12	108	2.958	0.769	10.249	107.838		107.838
95	12	350	34.958	3.518	135.954	349.813		349.813		349.813	265.217	84.596		46.5293	120.511	2.00851		14.8414	38.4392	1.28131
96	12	266	44.108	5.552	193.16	265.217		265.217
97	12	227	18.782	0	85.328	227.451		227.451		227.451	145.169	82.282		25.4682	65.9628	1.09938		14.4354	37.3878	1.24626
98	12	146	25.179	1.361	63.918	145.169		145.169
99	12	293	10.85	0.134	100.527	292.617		292.617		292.617	215.114	77.503		37.7393	97.7448	1.62908		13.597	35.2163	1.17388
100	12	216	13.823	0.4	106.995	215.114		215.114
101	13	151	23.862	11.556	47.333	150.881		150.881		150.881	55.803	95.078		9.79	25.3561	0.422602		16.6804	43.2021	1.44007
102	13	56	37.745	16.992	102.333	55.803		55.803
103	13	312	23.977	5.111	115.655	311.077		311.077		311.077	187.473	123.604		32.89	85.1851	1.41975		21.6849	56.1639	1.87213
104	13	188	50.15	11.852	96.141	187.473		187.473
105	13	350	26.132	6.12	139.78	349.468		349.468		349.468	232.071	117.397		40.7142	105.45	1.7575		20.596	53.3435	1.77812
106	13	233	15.037	5	43.905	232.071		232.071
107	14	244	43.259	7	91.457	243.633		243.633		243.633	166.769	76.864		29.2577	75.7775	1.26296		13.4849	34.9259	1.1642
108	14	167	38.704	1.667	93.253	166.769		166.769
109	14	233	42.245	5.599	124.301	232.551		232.551		243.633	166.769	76.864		29.2577	75.7775	1.26296		13.4849	34.9259	1.1642
110	14	182	41.852	7.667	83.605	181.108		181.108
111	14	362	22.864	1.35	97.415	361.419		361.419		361.419	238.416	123.003		41.8274	108.333	1.80555		21.5795	55.8908	1.86303
112	14	239	14.744	4.276	49.182	238.416		238.416
113	15	221	32.377	6.028	128.571	220.518		220.518		220.518	144.461	76.057		25.344	65.6411	1.09402		13.3433	34.5592	1.15197
114	15	145	32.751	6.17	83.009	144.461		144.461
115	15	235	59.728	3.335	104.508	234.361		234.361		234.361	187.224	47.137		32.8463	85.072	1.41787		8.26965	21.4184	0.713946
116	15	188	49.076	0	124.344	187.224		187.224
117	15	309	105.711	19.333	162.38	308.302		308.302		308.302	178.059	130.243		31.2384	80.9075	1.34846		22.8496	59.1806	1.97269
118	15	179	28.371	19.83	58.096	178.059		178.059
119	15	334	42.936	20.101	98.163	333.444		333.444		333.444	196.474	136.97		34.4691	89.275	1.48792		24.0298	62.2372	2.07457
120	15	197	31.33	18.431	64.037	196.474		196.474
121	16	392	4.82	0	83.351	391.27		391.27		391.27	292.223	99.047		51.2672	132.782	2.21303		17.3767	45.0056	1.50019
122	16	293	2.154	0	105.268	292.223		292.223
123	16	477	46.107	1.849	206.15	476.319		476.319		476.319	314.434	161.885		55.1639	142.874	2.38124		28.4009	73.5583	2.45194
124	16	315	28.878	3.743	136.573	314.434		314.434
125	16	329	59.71	13.314	186.686	328.694		328.694		328.694	183.535	145.159		32.1991	83.3957	1.38993		25.4665	65.9582	2.19861
126	16	184	31.871	5.333	129.836	183.535		183.535
127	17	444	24.39	5.372	127.309	443.766		443.766		443.766	302.05	141.716		52.9912	137.247	2.28745		24.8625	64.3938	2.14646
128	17	303	41.875	7.394	75.172	302.05		302.05
129	17	295	33.497	0	209.534	294.598		294.598		294.598	201.936	92.662		35.4274	91.7569	1.52928		16.2565	42.1043	1.40348
130	17	202	25.406	0	188.238	201.936		201.936
131	17	227	47.592	0	210.163	227.188		227.188		227.188	149.282	77.906		26.1898	67.8316	1.13053		13.6677	35.3994	1.17998
132	17	150	93.13	0	209.389	149.282		149.282
133	17	288	35.497	0	131.018	287.152		287.152		287.152	170.579	116.573		29.9261	77.5087	1.29181		20.4514	52.9691	1.76564
134	17	171	34.681	3.504	145.804	170.579		170.579
135	18	312	34.372	6.508	120.189	311.541		311.541		311.541	233.684	77.857		40.9972	106.183	1.76971		13.6591	35.3771	1.17924
136	18	234	17.599	3.624	105.953	233.684		233.684
137	18	374	22.457	4.32	67.181	373.048		373.048		373.048	268.868	104.18		47.1698	122.17	2.03616		18.2772	47.3379	1.57793
138	18	269	21.439	3.521	94.183	268.868		268.868
139	18	331	15.03	4.782	79.729	330.164		330.164		330.164	217.276	112.888		38.1186	98.7272	1.64545		19.8049	51.2947	1.70982
140	18	218	16.189	5.489	80.828	217.276		217.276
141	18	351	18.963	6.908	97.81	350.173		350.173		350.173	254.592	95.581		44.6653	115.683	1.92805		16.7686	43.4307	1.44769
142	18	255	28.522	8.333	93.115	254.592		254.592
143	18	185	40.54	10.252	126.606	184.049		184.049		184.049	164.158	19.891		28.7996	74.5911	1.24318		3.48965	9.03819	0.301273
144	18	165	30.646	6.213	94.756	164.158		164.158
145	19	385	14.935	0.802	76.135	384.541		384.541		384.541	302.769	81.772		53.1174	137.574	2.2929		14.346	37.156	1.23853
146	19	303	9.33	1.437	91.979	302.769		302.769
147	19	269	23.565	2.195	162.292	268.392		268.392		268.392	183.81	84.582		32.2474	83.5207	1.39201		14.8389	38.4329	1.2811
148	19	184	38.494	3.07	144.796	183.81		183.81
149	20	391	17.917	2.404	115.992	390.646		390.646		390.646	291.072	99.574		51.0653	132.259	2.20432		17.4691	45.245	1.50817
150	20	292	11.71	1.06	169.61	291.072		291.072
151	20	377	9.504	2.275	69.23	376.968		376.968		376.968	236.603	140.365		41.5093	107.509	1.79182		24.6254	63.7799	2.126
152	20	237	6.359	2.482	26.33	236.603		236.603
153	20	237	34.583	6.458	138.78	236.812		236.812		236.812	157.762	79.05		27.6775	71.6848	1.19475		13.8684	35.9192	1.19731
154	20	158	20.3	7.013	181.881	157.762		157.762
155	20	242	38.137	3.698	161.664	241.183		241.183		241.183	184.719	56.464		32.4068	83.9337	1.3989		9.90596	25.6564	0.855215
156	20	185	11.779	2.561	46.593	184.719		184.719
157	20	264	19.851	4.65	65.397	263.61		263.61		263.61	173.765	89.845		30.4851	78.9564	1.31594		15.7623	40.8243	1.36081
158	20	174	23.896	7.383	61.325	173.765		173.765
159	20	221	26.289	2.817	76.163	220.69		220.69		220.69	155.602	65.088		27.2986	70.7034	1.17839		11.4189	29.5751	0.985836
160	20	156	15.664	2.74	44.088	155.602		155.602
161	21	311	14.993	3.983	90.166	310.04		310.04		310.04	210.419	99.621		36.9156	95.6114	1.59352		17.4774	45.2664	1.50888
162	21	211	16.356	4.898	64.458	210.419		210.419
163	21	279	9.165	0.038	53.672	279.061		279.061		279.061	209.723	69.338		36.7935	95.2952	1.58825		12.1646	31.5062	1.05021
164	21	210	11.333	0.281	69.574	209.723		209.723
165	21	203	21.977	0	229.271	202.475		202.475		202.475	111.4	91.075		19.5439	50.6186	0.843643		15.9781	41.3832	1.37944
166	21	112	36.316	4.883	141.328	111.4		111.4
167	21	260	63.684	4.719	194.143	259.289		259.289		259.289	165.614	93.675		29.0551	75.2527	1.25421		16.4342	42.5646	1.41882
168	21	166	15.421	6.563	62.193	165.614		165.614
169	21	231	20.041	1.762	75.551	230.204		230.204		230.204	165.602	64.602		29.053	75.2472	1.25412		11.3337	29.3542	0.978475
170	21	166	24.047	0.982	222.22	165.602		165.602
171	21	191	95.053	3.711	233.919	190.213		190.213		190.213	109.124	81.089		19.1446	49.5844	0.826407		14.2261	36.8457	1.22819
172	21	110	14.875	1.594	117.066	109.124		109.124
173	21	284	19.605	1.972	157.543	284.391		284.391		284.391	201.945	82.446		35.4289	91.761	1.52935		14.4642	37.4623	1.24874
174	21	202	22.574	2.102	154.13	201.945		201.945
175	21	288	36.459	3.085	250.068	287.915		287.915		287.915	179.36	108.555		31.4667	81.4987	1.35831		19.0447	49.3259	1.6442
176	21	180	11.556	2.001	121.678	179.36		179.36
177	21	294	24.879	3.421	145.729	293.34		293.34		293.34	196.966	96.374		34.5554	89.4986	1.49164		16.9077	43.791	1.4597
178	21	197	41.776	4.432	134.195	196.966		196.966
179	22	377	23.576	0	119.507	376.61		376.61		376.61	263.032	113.578		46.146	119.518	1.99197		19.926	51.6082	1.72027
180	22	263	4.927	0	77.824	263.032		263.032
181	22	167	6.645	0	72.731	166.769		166.769		166.769	128.141	38.628		22.4809	58.2255	0.970425		6.77684	17.552	0.585067
182	22	129	14.481	0	68.508	128.141		128.141
183	22	348	1.753	0	52.074	347.922		347.922		347.922	263.61	84.312		46.2474	119.781	1.99634		14.7916	38.3102	1.27701
184	22	264	4.916	0	49.229	263.61		263.61
185	22	296	90.658	0	251.201	295.528		295.528		295.528	231.078	64.45		40.54	104.999	1.74998		11.307	29.2852	0.976173
186	22	232	51.343	0	170	231.078		231.078
187	22	188	3.489	0	85	187.259		187.259		187.259	126.531	60.728		22.1984	57.4939	0.958232		10.654	27.594	0.919798
188	22	127	8.833	0	85	126.531		126.531
189	22	311	10.01	0	99.109	310.161		310.161		310.161	215.745	94.416		37.85	98.0315	1.63386		16.5642	42.9013	1.43004
190	22	216	33.629	0	139.532	215.745		215.745
191	22	292	8.306	0	231.688	291.556		291.556		291.556	206.7	84.856		36.2632	93.9216	1.56536		14.887	38.5574	1.28525
192	22	207	64.298	0	218.985	206.7		206.7
193	22	259	48.877	0	154.378	258.345		258.345		258.345	168.32	90.025		29.5298	76.4822	1.2747		15.7939	40.9061	1.36354
194	22	169	11.942	0	126.298	168.32		168.32
195	22	280	32.714	0	226.342	279.201		279.201		279.201	189.623	89.578		33.2672	86.162	1.43603		15.7154	40.703	1.35677
196	22	190	65.395	0	98.682	189.623		189.623
197	22	353	1.055	0	85.424	352.433		352.433		352.433	258.265	94.168		45.3096	117.352	1.95587		16.5207	42.7886	1.42629
198	22	259	60.013	0	183.053	258.265		258.265
199	23	348	19.873	1.384	130.513	347.278		347.278		347.278	245.475	101.803		43.0658	111.54	1.85901		17.8602	46.2579	1.54193
200	23	246	10.569	2.246	63.812	245.475		245.475
201	23	325	17.193	3.103	75.35	324.353		324.353		324.353	245.253	79.1		43.0268	111.44	1.85733		13.8772	35.9419	1.19806
202	23	246	20.629	1.719	161.169	245.253		245.253
203	23	304	17.588	0.952	78.249	303.798		303.798		303.798	231.078	72.72		40.54	104.999	1.74998		12.7579	33.0429	1.10143
204	23	232	28.459	3.213	100.872	231.078		231.078
205	23	312	18.508	0	146.713	311.258		311.258		311.258	233.913	77.345		41.0374	106.287	1.77145		13.5693	35.1445	1.17148
206	23	234	22.091	0	177.812	233.913		233.913
207	23	252	12.154	0	170.85	251.321		251.321		251.321	208.971	42.35		36.6616	94.9535	1.58256		7.42982	19.2432	0.641442
208	23	209	10.904	0	174.144	208.971		208.971
209	23	106	35.346	0	172.141	105.019		105.019		105.019	57.428	47.591		10.0751	26.0945	0.434908		8.3493	21.6247	0.720823
210	23	58	0	0	0	57.428		57.428
211	24	263	37.143	0	191.758	262.601		262.601		262.601	203.652	58.949		35.7284	92.5366	1.54228		10.3419	26.7856	0.892853
212	24	204	27.018	1.091	95.136	203.652		203.652
213	24	238	96.141	5.667	203.299	237.752		237.752		237.752	165.56	72.192		29.0456	75.2281	1.2538		12.6653	32.803	1.09343
214	24	166	92.029	24.163	165.14	165.56		165.56
215	24	256	11.109	0	85	255.09		255.09		255.09	163.783	91.307		28.7339	74.4207	1.24034		16.0188	41.4886	1.38295
216	24	164	8.586	0	80.288	163.783		163.783
217	24	282	7.665	0	85	281.69		281.69		281.69	189.51	92.18		33.2474	86.1107	1.43518		16.1719	41.8853	1.39618
218	24	190	6.71	0	70.442	189.51		189.51
219	24	340	6.323	0	85	339.206		339.206		339.206	251.334	87.872		44.0937	114.203	1.90338		15.4161	39.9278	1.33093
220	24	252	4.496	0	85	251.334		251.334
221	24	348	13.149	0	161.451	347.753		347.753		347.753	216.28	131.473		37.9439	98.2746	1.63791		23.0654	59.7395	1.99132
222	24	217	1.146	0	85	216.28		216.28
223	24	390	15.466	0	139.168	389.718		389.718		389.718	236.172	153.546		41.4337	107.313	1.78855		26.9379	69.7691	2.32564
224	24	237	15.735	0	85	236.172		236.172
225	24	319	6.466	0	170	318.399		318.399		318.399	223.772	94.627		39.2582	101.679	1.69465		16.6012	42.9972	1.43324
226	24	224	17.273	0	172.984	223.772		223.772
227	25	245	13.472	0	123.952	244.836		244.836		244.836	164.295	80.541		28.8237	74.6533	1.24422		14.13	36.5967	1.21989
228	25	165	28.767	0	170	164.295		164.295
229	25	208	28.293	0	170	207.675		207.675		207.675	142.58	65.095		25.014	64.7864	1.07977		11.4202	29.5783	0.985942
230	25	143	3.245	0	85	142.58		142.58
231	25	306	25.153	4.569	135.956	305.321		305.321		305.321	205.548	99.773		36.0611	93.3981	1.55664		17.504	45.3355	1.51118
232	25	206	48.909	17.148	147.43	205.548		205.548
233	25	319	39.572	9.642	170.699	318.955		318.955		318.955	217.368	101.587		38.1347	98.769	1.64615		17.8223	46.1597	1.53866
234	25	218	40.663	4.625	180.449	217.368		217.368
235	25	311	28.528	0	162.476	310.335		310.335		310.335	216.123	94.212		37.9163	98.2033	1.63672		16.5284	42.8086	1.42695
236	25	217	7.288	0	69.373	216.123		216.123
237	26	277	22.057	0	204.789	276.66		276.66		276.66	157.867	118.793		27.696	71.7325	1.19554		20.8409	53.9779	1.79926
238	26	158	38.72	0	93.019	157.867		157.867
239	26	423	9.54	0	104.667	422.806		422.806		422.806	313.383	109.423		54.9795	142.397	2.37328		19.197	49.7203	1.65734
240	26	314	15.262	0	106.321	313.383		313.383
241	26	304	24.425	0	173.021	303.055		303.055		303.055	141.905	161.15		24.8956	64.4796	1.07466		28.2719	73.2243	2.44081
242	26	142	36.549	0	103.537	141.905		141.905
243	26	386	7.187	0	211.488	385.24		385.24		385.24	305.413	79.827		53.5812	138.775	2.31292		14.0047	36.2723	1.20908
244	26	306	9.165	0	108.617	305.413		305.413
245	26	202	19.436	0	136.646	201.341		201.341		201.341	123.907	77.434		21.7381	56.3016	0.93836		13.5849	35.1849	1.17283
246	26	124	15.267	0	154.307	123.907		123.907
247	26	230	31.926	2.104	184.566	229.369		229.369		229.369	181.069	48.3		31.7665	82.2752	1.37125		8.47368	21.9468	0.731561
248	26	182	53.41	0	186.168	181.069		181.069
249	27	239	8.273	0	148.152	238.416		238.416		238.416	139.589	98.827		24.4893	63.4273	1.05712		17.3381	44.9056	1.49685
250	27	140	16.768	0	85	139.589		139.589
251	27	363	6.735	0	96.245	362.088		362.088		362.088	219.659	142.429		38.5367	99.81	1.6635		24.9875	64.7177	2.15726
252	27	220	1.736	0	63.295	219.659		219.659
253	27	254	17.784	0	166.507	253.805		253.805		253.805	156.723	97.082		27.4953	71.2127	1.18688		17.0319	44.1127	1.47042
254	27	157	0	0	0	156.723		156.723
255	27	276	31.16	0	159.864	275.51		275.51		275.51	181.472	94.038		31.8372	82.4583	1.37431		16.4979	42.7295	1.42432
256	27	182	15.116	0	76.568	181.472		181.472
257	27	278	4.735	0	72.325	277.651		277.651		277.651	170.581	107.07		29.9265	77.5096	1.29183		18.7842	48.6511	1.6217
258	27	171	32.527	0	190.564	170.581		170.581
259	27	223	19.009	4.854	97.075	222.729		222.729		222.729	124.064	98.665		21.7656	56.3729	0.939549		17.3096	44.832	1.4944
260	27	125	32.335	4.275	128.249	124.064		124.064
261	28	293	27.78	0	232.644	292.945		292.945		292.945	198.436	94.509		34.8133	90.1665	1.50278		16.5805	42.9436	1.43145
262	28	199	24.971	0	107.373	198.436		198.436
263	28	245	32.398	0	242.074	244.92		244.92		244.92	148.476	96.444		26.0484	67.4654	1.12442		16.92	43.8228	1.46076
264	28	149	29.7	0	234.818	148.476		148.476
265	28	343	24.053	0	205.155	342.123		342.123		342.123	230.705	111.418		40.4746	104.829	1.74715		19.547	50.6268	1.68756
266	28	231	11.969	0	200.402	230.705		230.705
267	28	268	44.396	0	184.893	267.302		267.302		267.302	194.587	72.715		34.1381	88.4176	1.47363		12.757	33.0407	1.10136
268	28	195	31.365	0	191.733	194.587		194.587
269	29	440	23.434	0.794	198.884	439.936		439.936		439.936	288.804	151.132		50.6674	131.228	2.18714		26.5144	68.6723	2.28908
270	29	289	14.808	1.347	151.731	288.804		288.804
271	29	339	13.573	0.46	141.983	338.551		338.551		338.551	227.693	110.858		39.9461	103.461	1.72434		19.4488	50.3723	1.67908
272	29	228	14.25	1.333	101.671	227.693		227.693
273	29	232	3.365	0	73.782	231.106		231.106		231.106	152.201	78.905		26.7019	69.158	1.15263		13.843	35.8533	1.19511
274	29	153	2.638	0	89.25	152.201		152.201
275	29	374	42.571	0	233.131	373.591		373.591		373.591	267.2	106.391		46.8772	121.412	2.02353		18.6651	48.3426	1.61142
276	29	268	60.767	0	195.077	267.2		267.2
277	29	271	66.057	0	216.687	270.174		270.174		270.174	158.673	111.501		27.8374	72.0988	1.20165		19.5616	50.6645	1.68882
278	29	159	89.307	0	209.217	158.673		158.673
279	29	279	57.363	0	213.363	278.877		278.877		278.877	178.281	100.596		31.2774	81.0084	1.35014		17.6484	45.7094	1.52365
280	29	179	51.874	0	223.85	178.281		178.281
281	30	356	59.006	10.663	176.676	355.039		355.039		355.039	212.455	142.584		37.2728	96.5366	1.60894		25.0147	64.7882	2.15961
282	30	213	56.618	12.458	146.61	212.455		212.455
283	30	110	79.576	27.312	199.19	109.929		109.929		109.929	57.983	51.946		10.1725	26.3467	0.439111		9.11333	23.6035	0.786784
284	30	58	94.216	41.187	191.459	57.983		57.983
285	30	388	36.565	5.657	176.018	387.075		387.075		387.075	209.308	177.767		36.7207	95.1066	1.58511		31.1872	80.7748	2.69249
286	30	210	35.602	5.04	151.861	209.308		209.308
287	30	171	21.094	5.514	137.546	170.461		170.461		170.461	90.443	80.018		15.8672	41.096	0.684934		14.0382	36.3591	1.21197
288	30	91	62.951	6.172	146.476	90.443		90.443
289	30	316	36.982	6.317	157.464	315.732		315.732		315.732	233.422	82.31		40.9512	106.064	1.76773		14.4404	37.4005	1.24668
290	30	232	31.739	3.296	116.2	233.422		233.422
291	30	399	52.127	1.405	200.259	398.752		398.752		398.752	193.197	205.555		33.8942	87.786	1.4631		36.0623	93.4013	3.11338
292	30	194	19.101	3.119	128.108	193.197		193.197
293	31	260	27.735	10.735	114.318	259.532		259.532		259.532	167.601	91.931		29.4037	76.1555	1.26926		16.1282	41.7722	1.39241
294	31	168	17.239	4.406	148.669	167.601		167.601
295	31	313	27.47	0	168.503	312.708		312.708		312.708	220.737	91.971		38.7258	100.3	1.67166		16.1353	41.7903	1.39301
296	31	221	20.225	0	161.922	220.737		220.737
297								0		0	0	0		0	0	0		0	0	0
298								0
299								0		0	0	0		0	0	0		0	0	0
300								0
301								0		0	0	0		0	0	0		0	0	0
302								0
303								0		0	0	0		0	0	0		0	0	0
304								0
305								0		0	0	0		0	0	0		0	0	0
306								0
307								0		0	0	0		0	0	0		0	0	0
308								0
309								0		0	0	0		0	0	0		0	0	0
310								0
311								0		0	0	0		0	0	0		0	0	0
312								0
313								0		0	0	0		0	0	0		0	0	0
314								0
315								0		0	0	0		0	0	0		0	0	0
316								0
317								0		0	0	0		0	0	0		0	0	0
318								0
319								0		0	0	0		0	0	0		0	0	0
320								0
321								0		0	0	0		0	0	0		0	0	0
322								0
323								0		0	0	0		0	0	0		0	0	0
324								0
325								0		0	0	0		0	0	0		0	0	0
326								0
327								0		0	0	0		0	0	0		0	0	0
328								0
329								0		0	0	0		0	0	0		0	0	0
330								0
331								0		0	0	0		0	0	0		0	0	0
332								0
333								0		0	0	0		0	0	0		0	0	0
334								0
335								0		0	0	0		0	0	0		0	0	0
336								0
337								0		0	0	0		0	0	0		0	0	0
338								0
339								0		0	0	0		0	0	0		0	0	0
340								0
341								0		0	0	0		0	0	0		0	0	0
342								0
343								0		0	0	0		0	0	0		0	0	0
344								0
345								0		0	0	0		0	0	0		0	0	0
346								0
347								0		0	0	0		0	0	0		0	0	0
348								0
349								0		0	0	0		0	0	0		0	0	0
350								0
351								0		0	0	0		0	0	0		0	0	0
352								0
353								0		0	0	0		0	0	0		0	0	0
354								0
355								0		0	0	0		0	0	0		0	0	0
356								0
357								0		0	0	0		0	0	0		0	0	0
358								0
359								0		0	0	0		0	0	0		0	0	0
360								0
361								0		0	0	0		0	0	0		0	0	0
362								0
363								0		0	0	0		0	0	0		0	0	0
364								0
365								0		0	0	0		0	0	0		0	0	0
366								0
367								0		0	0	0		0	0	0		0	0	0
368								0
369								0		0	0	0		0	0	0		0	0	0
370								0
371								0		0	0	0		0	0	0		0	0	0
372								0
373								0		0	0	0		0	0	0		0	0	0
374								0
375								0		0	0	0		0	0	0		0	0	0
376								0
377								0		0	0	0		0	0	0		0	0	0
378								0
379								0		0	0	0		0	0	0		0	0	0
380								0
381								0		0	0	0		0	0	0		0	0	0
382								0
383								0		0	0	0		0	0	0		0	0	0
384								0
385								0		0	0	0		0	0	0		0	0	0
386								0
387								0		0	0	0		0	0	0		0	0	0
388								0
389								0		0	0	0		0	0	0		0	0	0
390								0
391								0		0	0	0		0	0	0		0	0	0
392								0
393								0		0	0	0		0	0	0		0	0	0
394								0
395								0		0	0	0		0	0	0		0	0	0
396								0
397								0		0	0	0		0	0	0		0	0	0
398								0
399								0		0	0	0		0	0	0		0	0	0
400								0
401								0		0	0	0		0	0	0		0	0	0
402								0
403								0		0	0	0		0	0	0		0	0	0
404								0
405								0		0	0	0		0	0	0		0	0	0
406								0
407								0		0	0	0		0	0	0		0	0	0
408								0
409								0		0	0	0		0	0	0		0	0	0
410								0
411								0		0	0	0		0	0	0		0	0	0
412								0
413								0		0	0	0		0	0	0		0	0	0
414								0
415								0		0	0	0		0	0	0		0	0	0
416								0
417								0		0	0	0		0	0	0		0	0	0
418								0
419								0		0	0	0		0	0	0		0	0	0
420								0
421								0		0	0	0		0	0	0		0	0	0
422								0
423								0		0	0	0		0	0	0		0	0	0
424								0
425								0		0	0	0		0	0	0		0	0	0
426								0
427								0		0	0	0		0	0	0		0	0	0
428								0
429								0		0	0	0		0	0	0		0	0	0
430								0
431								0		0	0	0		0	0	0		0	0	0
432								0
433								0		0	0	0		0	0	0		0	0	0
434								0
435								0		0	0	0		0	0	0		0	0	0
436								0
437								0		0	0	0		0	0	0		0	0	0
438								0
439								0		0	0	0		0	0	0		0	0	0
440								0
441								0		0	0	0		0	0	0		0	0	0
442								0
443								0		0	0	0		0	0	0		0	0	0
444								0
445								0		0	0	0		0	0	0		0	0	0
446								0
447								0		0	0	0		0	0	0		0	0	0
448								0
449								0		0	0	0		0	0	0		0	0	0
450								0
451								0		0	0	0		0	0	0		0	0	0
452								0
453								0		0	0	0		0	0	0		0	0	0
454								0
455								0		0	0	0		0	0	0		0	0	0

## Sheet: Fig 1P Thap
		Area	Mean	Min	Max	Length		values		Label 1-3	Label 1	Label 2-3		Label 1 um	Label 1 kb	Label 1 kb/min		Label 2-3 um	Label 2-3 kb	Label 2-3 kb/min
1	1	375	55.05	44.433	87.223	374.262		374.262		374.262	317.039	57.223		55.6209	144.058	2.40097		10.0391	26.0013	0.866711
2	1	318	56.273	45.938	81.156	317.039		317.039
3	1	197	125.951	56.333	207	196		196		196	124.036	71.964		21.7607	56.3602	0.939337		12.6253	32.6994	1.08998
4	1	125	125.552	81.275	181.143	124.036		124.036
5	1	270	114.244	72.314	163.594	269.416		269.416		269.416	192.629	76.787		33.7946	87.5279	1.4588		13.4714	34.8909	1.16303
6	1	193	77.594	52.788	137.538	192.629		192.629
7	1	272	55.534	44.426	135.195	271.737		271.737		271.737	181.003	90.734		31.7549	82.2452	1.37075		15.9182	41.2283	1.37428
8	1	182	62.411	45.362	122.576	181.003		181.003
9	2	193	21.917	1.55	137.604	192.213		192.213		192.213	146.113	46.1		25.6339	66.3917	1.10653		8.08772	20.9472	0.69824
10	2	147	11.689	4.261	41.447	146.113		146.113
11	2	210	11.128	0	94.11	209.022		209.022		209.022	179.524	29.498		31.4954	81.5732	1.35955		5.17509	13.4035	0.446783
12	2	180	4.381	0	35.287	179.524		179.524
13	2	163	44.802	15.274	107.459	162.865		162.865		162.865	138.351	24.514		24.2721	62.8648	1.04775		4.3007	11.1388	0.371294
14	2	139	42.654	10.671	109.153	138.351		138.351
15	2	284	16.027	5.876	64.332	283.558		283.558		283.558	197.294	86.264		34.613	89.6476	1.49413		15.134	39.1972	1.30657
16	2	198	16.386	7.366	45.242	197.294		197.294
17	2	234	29.025	5.333	105.243	233.985		233.985		233.985	170.229	63.756		29.8647	77.3497	1.28916		11.1853	28.9698	0.965661
18	2	171	46.1	12.285	123.396	170.229		170.229
19	3	264	26.031	0.211	142.76	263.471		263.471		263.471	244.387	19.084		42.8749	111.046	1.85077		3.34807	8.6715	0.28905
20	3	245	6.537	0.151	23.791	244.387		244.387
21	3	351	42.715	2.648	163.227	350.875		350.875		350.875	265.345	85.53		46.5518	120.569	2.00948		15.0053	38.8636	1.29545
22	3	266	101.828	7.587	178.47	265.345		265.345
23	3	272	64.511	19.18	186.61	271.827		271.827		271.827	265.962	5.865		46.66	120.849	2.01416		1.02895	2.66497	0.0888325
24	3	266	69.561	13.55	198.646	265.962		265.962
25	4	270	25.711	8.109	130.079	269.92		269.92		269.92	211.632	58.288		37.1284	96.1626	1.60271		10.226	26.4852	0.882842
26	4	212	47.259	12.131	96.587	211.632		211.632
27	5	136	52.531	9.503	106.047	135.418		135.418		135.418	106.963	28.455		18.7654	48.6025	0.810041		4.99211	12.9296	0.430985
28	5	107	31.727	9.73	83.596	106.963		106.963
29	5	191	16.696	8.17	79.599	190.591		190.591		190.591	122.147	68.444		21.4293	55.5019	0.925031		12.0077	31.1	1.03667
30	5	123	23.309	8.892	71.62	122.147		122.147
31	6	194	29.434	0	171.046	193.281		193.281		193.281	136	57.281		23.8596	61.7965	1.02994		10.0493	26.0277	0.867589
32	6	137	5.856	0	69.667	136		136
33	6	239	51.346	0.183	185.66	238.891		238.891		238.891	192.842	46.049		33.8319	87.6247	1.46041		8.07877	20.924	0.697467
34	6	193	32.858	0	84.95	192.842		192.842
35	6	229	14.897	0	118.523	228.144		228.144		228.144	193.344	34.8		33.92	87.8528	1.46421		6.10526	15.8126	0.527088
36	6	194	15.205	0	85.001	193.344		193.344
37	6	205	27.055	0	171.038	204.783		204.783		204.783	130.729	74.054		22.9349	59.4014	0.990024		12.9919	33.6491	1.12164
38	6	131	7.546	0	65.092	130.729		130.729
39	6	219	50.677	0	170.037	218.888		218.888		218.888	165.849	53.039		29.0963	75.3595	1.25599		9.30509	24.1002	0.803339
40	6	166	7.434	0	65.3	165.849		165.849
41	6	207	22.834	0	109.379	206.635		206.635		206.635	152.817	53.818		26.81	69.4379	1.1573		9.44175	24.4541	0.815138
42	6	153	10.325	0	107.264	152.817		152.817
43	6	207	41.077	0.333	161.975	206.002		206.002		206.002	159.765	46.237		28.0289	72.595	1.20992		8.11175	21.0094	0.700315
44	6	160	50.689	3.207	95.545	159.765		159.765
45	6	298	21.233	0	82.77	297.628		297.628		297.628	195.859	101.769		34.3612	88.9956	1.48326		17.8542	46.2424	1.54141
46	6	196	25.728	0	184.446	195.859		195.859
47	6	200	29.288	3.878	100.868	199.722		199.722		199.722	167.356	32.366		29.3607	76.0442	1.2674		5.67825	14.7067	0.490222
48	6	168	1.501	0	21.44	167.356		167.356
49	6	196	9.541	0	65.502	195.765		195.765		195.765	190.809	4.956		33.4753	86.7009	1.44502		0.869474	2.25194	0.0750646
50	6	191	22.83	0	81.792	190.809		190.809
51	6	184	50.675	14.507	145.707	183.175		183.175		183.175	138.438	44.737		24.2874	62.9043	1.0484		7.8486	20.3279	0.677595
52	6	139	33.54	2.914	92.536	138.438		138.438
53	7	151	24.302	7.667	141	150		150		150	111.288	38.712		19.5242	50.5677	0.842795		6.79158	17.5902	0.58634
54	7	112	14.481	8.078	73.45	111.288		111.288
55	7	156	32.667	15.183	113.978	155.322		155.322		155.322	70	85.322		12.2807	31.807	0.530117		14.9688	38.7691	1.2923
56	7	71	22.343	11.667	64.333	70		70
57	7	209	38.354	11.095	143.19	208.189		208.189		208.189	144.461	63.728		25.344	65.6411	1.09402		11.1804	28.9571	0.965237
58	7	145	27.75	13.815	98.229	144.461		144.461
59	7	149	23.82	11.526	161.943	148.735		148.735		148.735	86.093	62.642		15.104	39.1195	0.651991		10.9898	28.4636	0.948788
60	7	87	25.862	9.892	112.642	86.093		86.093
61	7	224	58.234	8.936	140.307	223.02		223.02		223.02	174.026	48.994		30.5309	79.075	1.31792		8.59544	22.2622	0.742073
62	7	175	56.287	10.895	149.826	174.026		174.026
63	7	172	97.559	0	240.271	171.026		171.026		171.026	91.137	79.889		15.9889	41.4114	0.69019		14.0156	36.3004	1.21001
64	7	92	10.44	0	52.323	91.137		91.137
65	7	225	42.06	0	127.708	224.143		224.143		224.143	185.024	39.119		32.4604	84.0723	1.40121		6.86298	17.7751	0.592504
66	7	186	68.795	0	144.622	185.024		185.024
67	8	158	56.888	5.943	117.733	157.385		157.385		157.385	111.544	45.841		19.5691	50.684	0.844734		8.04228	20.8295	0.694317
68	8	112	58.256	14.624	124.729	111.544		111.544
69	8	219	38.378	8.134	182.539	218.109		218.109		218.109	155.756	62.353		27.3256	70.7733	1.17956		10.9391	28.3323	0.944411
70	8	156	18.318	7.642	59.021	155.756		155.756
71	8	301	40.681	10.168	134.645	300.481		300.481		300.481	255.131	45.35		44.7598	115.928	1.93213		7.95614	20.6064	0.68688
72	8	256	11.504	5.03	43.002	255.131		255.131
73	8	333	34.63	7.02	106.305	332.488		332.488		332.488	276.586	55.902		48.5239	125.677	2.09461		9.80737	25.4011	0.846703
74	8	277	27.219	4.333	84.087	276.586		276.586
75	8	316	21.658	5.66	99.318	316.203		316.203		316.203	198.816	117.387		34.88	90.3392	1.50565		20.5942	53.339	1.77797
76	8	199	16.022	5.021	82.224	198.816		198.816
77	8	205	40.453	8.424	89.363	204.245		204.245		204.245	164.347	39.898		28.8328	74.677	1.24462		6.99965	18.1291	0.604303
78	8	165	19.264	3	78.752	164.347		164.347
79	9	260	29.779	0	165.729	259.977		259.977		259.977	185.852	74.125		32.6056	84.4485	1.40748		13.0044	33.6814	1.12271
80	9	186	27.314	0	140.496	185.852		185.852
81	9	366	5.131	0	36.278	365.709		365.709		365.709	285.24	80.469		50.0421	129.609	2.16015		14.1174	36.564	1.2188
82	9	286	25.521	0	146.149	285.24		285.24
83	9	309	19.641	0.005	216.083	308.869		308.869		308.869	158.534	150.335		27.813	72.0356	1.20059		26.3746	68.3101	2.277
84	9	159	4.24	0	11.96	158.534		158.534
85	9	180	22.638	0	106.286	179.279		179.279		179.279	165.303	13.976		29.0005	75.1114	1.25186		2.45193	6.3505	0.211683
86	9	166	61.424	0	212.191	165.303		165.303
87	9	271	1.389	0	113.601	270.956		270.956		270.956	193.38	77.576		33.9263	87.8692	1.46449		13.6098	35.2494	1.17498
88	9	194	15.344	0	198.84	193.38		193.38
89	10	277	16.686	0	97.269	276.568		276.568		276.568	166.379	110.189		29.1893	75.6003	1.26		19.3314	50.0683	1.66894
90	10	167	29.974	0	84.414	166.379		166.379
91	10	202	66.452	0	194.869	201.099		201.099		201.099	140.577	60.522		24.6626	63.8762	1.0646		10.6179	27.5003	0.916678
92	10	141	97.276	6.539	185.768	140.577		140.577
93	10	206	4.684	0	96.51	205.08		205.08		205.08	123.369	81.711		21.6437	56.0571	0.934286		14.3353	37.1283	1.23761
94	10	124	25.001	0	139.011	123.369		123.369
95	10	345	0.526	0	62.406	344.64		344.64		344.64	223.893	120.747		39.2795	101.734	1.69556		21.1837	54.8657	1.82886
96	10	224	36.82	0	89.402	223.893		223.893
97	10	298	15.171	0	183.636	297.113		297.113		297.113	229.752	67.361		40.3074	104.396	1.73993		11.8177	30.6079	1.02026
98	10	230	14.961	0	79.429	229.752		229.752
99	10	259	0.325	0	40.161	258.234		258.234		258.234	197.497	60.737		34.6486	89.7399	1.49566		10.6556	27.598	0.919935
100	10	198	0.565	0	52.16	197.497		197.497
101	10	254	12.408	0	65.776	253.019		253.019		253.019	179.293	73.726		31.4549	81.4682	1.3578		12.9344	33.5001	1.11667
102	10	180	6.885	0	49.64	179.293		179.293
103	11	253	25.357	2.928	139.864	252.794		252.794		252.794	162.807	89.987		28.5626	73.9772	1.23295		15.7872	40.8888	1.36296
104	11	163	5.979	1.711	44.255	162.807		162.807
105	11	342	12.653	0	85	341.174		341.174		341.174	272.543	68.631		47.8146	123.84	2.064		12.0405	31.185	1.0395
106	11	273	25.28	0	85	272.543		272.543
107	11	154	9.929	0	85	153.584		153.584		153.584	96.317	57.267		16.8977	43.7651	0.729418		10.0468	26.0213	0.867377
108	11	97	11.317	0	85	96.317		96.317
109	11	112	19.944	0	85.419	111.889		111.889		153.584	96.317	57.267		16.8977	43.7651	0.729418		10.0468	26.0213	0.867377
110	11	96	29.009	0	85	95.459		95.459
111	11	162	30.238	0	180.907	161.31		161.31		161.31	103.044	58.266		18.0779	46.8217	0.780362		10.2221	26.4753	0.882508
112	11	104	25.86	0	85	103.044		103.044
113	11	224	10.918	0	85	223.323		223.323		223.323	171.143	52.18		30.0251	77.765	1.29608		9.15439	23.7099	0.790329
114	11	172	24.96	0	85	171.143		171.143
115	12	235	37.078	9.658	171.074	234.887		234.887		234.887	201.02	33.867		35.2667	91.3407	1.52234		5.94158	15.3887	0.512956
116	12	202	26.461	5.913	133.99	201.02		201.02
117	12	158	33.086	3.34	137.589	157.003		157.003		157.003	99.02	57.983		17.3719	44.9933	0.749888		10.1725	26.3467	0.878222
118	12	100	40.675	6.799	144.073	99.02		99.02
119	12	260	28.258	7.958	129.809	259.062		259.062		259.062	204.384	54.678		35.8568	92.8692	1.54782		9.59263	24.8449	0.828164
120	12	205	17.905	4.824	99.951	204.384		204.384
121	12	232	61.078	11.525	184.664	231.193		231.193		231.193	155.872	75.321		27.346	70.826	1.18043		13.2142	34.2248	1.14083
122	12	156	56.61	17.927	121.343	155.872		155.872
123	13	141	53.686	37.083	138.884	140.431		140.431		140.431	95.525	44.906		16.7588	43.4052	0.72342		7.87825	20.4047	0.680155
124	13	96	46.521	36.393	128.133	95.525		95.525
125	13	321	62.49	39.39	149.042	320.206		320.206		320.206	237.592	82.614		41.6828	107.958	1.79931		14.4937	37.5386	1.25129
126	13	238	66.603	38.042	167.667	237.592		237.592
127	13	292	70.928	41.364	174.634	291.175		291.175		291.175	233.108	58.067		40.8961	105.921	1.76535		10.1872	26.3848	0.879494
128	13	234	51.755	37.401	129.778	233.108		233.108
129	13	131	122.563	51.667	179.56	130.648		130.648		130.648	118.533	12.115		20.7953	53.8597	0.897662		2.12544	5.50489	0.183496
130	13	119	81.256	43	167.692	118.533		118.533
131	13	240	53.324	37.963	204.744	239.075		239.075		239.075	175.137	63.938		30.7258	79.5798	1.32633		11.2172	29.0525	0.968418
132	13	176	84.063	40.667	166.829	175.137		175.137
133	13	99	66.366	46.315	148.326	98.977		98.977		98.977	61.855	37.122		10.8518	28.106	0.468434		6.51263	16.8677	0.562257
134	13	62	69.003	42.695	151.426	61.855		61.855
135	14	235	64.175	4.011	167.363	234.105		234.105		234.105	179.477	54.628		31.4872	81.5518	1.3592		9.58386	24.8222	0.827407
136	14	180	27.91	4.121	185.601	179.477		179.477
137	14	147	32.538	0.018	130.668	146.123		146.123		146.123	61.814	84.309		10.8446	28.0874	0.468124		14.7911	38.3088	1.27696
138	14	62	70.515	31.081	142.215	61.814		61.814
139	14	222	53.119	0	198.604	221.416		221.416		221.416	170.074	51.342		29.8375	77.2792	1.28799		9.00737	23.3291	0.777636
140	14	171	32.383	0	137.58	170.074		170.074
141	15	165	110.604	31.528	238.666	164.56		164.56		164.56	149.325	15.235		26.1974	67.8512	1.13085		2.67281	6.92257	0.230752
142	15	150	67.658	9.692	248.734	149.325		149.325
143	15	310	90.562	8.034	251.133	309.353		309.353		309.353	257.852	51.501		45.2372	117.164	1.95274		9.03526	23.4013	0.780044
144	15	258	56.459	10.11	193.196	257.852		257.852
145	15	169	46.636	2.136	209.864	168.964		168.964		168.964	121.198	47.766		21.2628	55.0707	0.917845		8.38	21.7042	0.723473
146	15	122	48.652	0.301	131.988	121.198		121.198
147	15	278	40.658	2.843	255	277.417		277.417		277.417	226.85	50.567		39.7982	103.077	1.71796		8.8714	22.9769	0.765898
148	15	227	36.983	2.77	228.832	226.85		226.85
149	15	171	85.748	9	246.777	170.318		170.318		170.318	109.59	60.728		19.2263	49.7962	0.829936		10.654	27.594	0.919798
150	15	110	64.091	14.245	219.594	109.59		109.59
151	15	109	116.028	12.667	255	108.407		108.407		108.407	79.511	28.896		13.9493	36.1287	0.602145		5.06947	13.1299	0.437665
152	15	80	48.405	7.124	133.038	79.511		79.511
153	15	184	50.002	10.015	212.208	183.698		183.698		183.698	112.872	70.826		19.8021	51.2875	0.854791		12.4256	32.1823	1.07274
154	15	113	87.605	12.997	255	112.872		112.872
155	16	209	19.54	0	127.533	208.136		208.136		208.136	187.537	20.599		32.9012	85.2142	1.42024		3.61386	9.3599	0.311997
156	16	188	8.464	0	85	187.537		187.537
157	16	309	11.301	0	85	308.177		308.177		308.177	258.629	49.548		45.3735	117.517	1.95862		8.69263	22.5139	0.750464
158	16	259	11.816	0	125.342	258.629		258.629
159	16	278	40.938	0	170	277.622		277.622		277.622	206.129	71.493		36.163	93.6621	1.56104		12.5426	32.4854	1.08285
160	16	207	23.54	0	170	206.129		206.129
161	16	196	27.449	0	170	195.747		195.747		195.747	143.569	52.178		25.1875	65.2357	1.08726		9.15404	23.709	0.790298
162	16	144	17.791	0	170	143.569		143.569
163	16	162	29.606	0	85	161.494		161.494		161.494	120.958	40.536		21.2207	54.9616	0.916027		7.11158	18.419	0.613966
164	16	121	18.399	0	85	120.958		120.958
165	16	186	14.453	0	156.231	185.715		185.715		185.715	140.036	45.679		24.5677	63.6304	1.06051		8.01386	20.7559	0.691863
166	16	141	0.89	0	32.479	140.036		140.036
167	16	278	21.772	0	147.455	277.098		277.098		277.098	257.413	19.685		45.1602	116.965	1.94941		3.45351	8.94459	0.298153
168	16	258	11.431	0	85	257.413		257.413
169	16	297	16.241	3.667	88.343	297.237		297.237		297.237	212.657	84.58		37.3082	96.6284	1.61047		14.8386	38.432	1.28107
170	16	213	26.73	5.069	86.324	212.657		212.657
171	16	129	16.226	2.712	95.255	128.16		128.16		128.16	83.528	44.632		14.654	37.954	0.632566		7.83018	20.2802	0.676005
172	16	84	13.217	3.649	102.192	83.528		83.528
173	16	141	37.393	5.312	109.802	140.752		140.752		140.752	110.384	30.368		19.3656	50.1569	0.835949		5.32772	13.7988	0.45996
174	16	111	10.414	2.333	60.667	110.384		110.384
175	17	291	36.592	21.38	146.848	290.589		290.589		290.589	193.052	97.537		33.8688	87.7201	1.462		17.1118	44.3194	1.47731
176	17	194	50.426	28.111	117.274	193.052		193.052
177	17	383	38.572	23.49	94.685	382.738		382.738		382.738	313.398	69.34		54.9821	142.404	2.37339		12.1649	31.5071	1.05024
178	17	314	32.973	23.367	72.376	313.398		313.398
179	17	170	28.792	22.081	57.941	169.248		169.248		169.248	137.179	32.069		24.0665	62.3322	1.03887		5.62614	14.5717	0.485723
180	17	138	44.11	25.732	69.821	137.179		137.179
181	17	182	44.758	23.881	138.794	181.516		181.516		181.516	161.05	20.466		28.2544	73.1789	1.21965		3.59053	9.29946	0.309982
182	17	162	48.771	27.215	125.423	161.05		161.05
183	17	163	44.295	25.651	134.335	162.856		162.856		162.856	138.654	24.202		24.3253	63.0024	1.05004		4.24596	10.997	0.366568
184	17	139	41.122	24.127	93.153	138.654		138.654
185	18	250	35.47	0	145.832	249.131		249.131		249.131	215.718	33.413		37.8453	98.0192	1.63365		5.86193	15.1824	0.50608
186	18	216	18.767	0	162.022	215.718		215.718
187	18	184	54.77	0	179.536	183.54		183.54		183.54	154.064	29.476		27.0288	70.0045	1.16674		5.17123	13.3935	0.446449
188	18	155	29.44	0	143.072	154.064		154.064
189	18	137	73.594	0	238.292	137.285		137.285		137.285	67.897	69.388		11.9118	30.8514	0.514191		12.1733	31.5289	1.05096
190	18	68	105.366	26.007	172.857	67.897		67.897
191	18	122	36.223	0	231.571	121.453		121.453		121.453	95.527	25.926		16.7591	43.4061	0.723435		4.54842	11.7804	0.39268
192	18	96	25.122	0	185.365	95.527		95.527
193	18	235	15.722	0	203.092	234.094		234.094		234.094	151.489	82.605		26.577	68.8345	1.14724		14.4921	37.5346	1.25115
194	18	152	63.66	11.731	125.31	151.489		151.489
195	18	246	45.716	0	201.165	245.717		245.717		245.717	201.358	44.359		35.326	91.4942	1.5249		7.78228	20.1561	0.67187
196	18	202	45.74	0	203.43	201.358		201.358
197	18	185	36.947	0	141.412	184.272		184.272		184.272	134.659	49.613		23.6244	61.1872	1.01979		8.70404	22.5435	0.751448
198	18	135	92.98	0	229.894	134.659		134.659
199	19	239	55.556	27.333	130.972	238.74		238.74		238.74	160.369	78.371		28.1349	72.8694	1.21449		13.7493	35.6107	1.18702
200	19	161	44.73	22.751	111.537	160.369		160.369
201	19	262	41.059	24.206	133.767	261.606		261.606		261.606	217.72	43.886		38.1965	98.9289	1.64882		7.6993	19.9412	0.664706
202	19	218	47.863	23.325	106.317	217.72		217.72
203	19	268	54.102	28.333	111.012	268.637		268.637		268.637	219.004	49.633		38.4218	99.5123	1.65854		8.70754	22.5525	0.751751
204	19	218	44.414	24.848	106.926	219.004		219.004
205	19	211	50.428	0	145.009	210.866		210.866		210.866	148.118	62.748		25.9856	67.3027	1.12171		11.0084	28.5118	0.950394
206	19	148	35.421	0	115.453	148.118		148.118
207	19	358	24.307	0	178.446	357.854		357.854		357.854	228.405	129.449		40.0711	103.784	1.72973		22.7104	58.8198	1.96066
208	19	229	19.478	0	99.782	228.405		228.405
209	19	201	39.079	0	114.95	200.039		200.039		200.039	166.568	33.471		29.2225	75.6862	1.26144		5.87211	15.2088	0.506958
210	19	167	18.418	0	104.333	166.568		166.568
211	19	252	43.488	0.094	179.906	251.66		251.66		251.66	198.001	53.659		34.737	89.9689	1.49948		9.41386	24.3819	0.81273
212	19	199	30.103	0	89.333	198.001		198.001
213	19	292	3.516	0	107.232	291.954		291.954		291.954	213.431	78.523		37.444	96.9801	1.61633		13.776	35.6797	1.18932
214	19	214	17.67	0	124.923	213.431		213.431
215	19	274	45.537	0.085	174.661	273.515		273.515		273.515	179.011	94.504		31.4054	81.3401	1.35567		16.5796	42.9413	1.43138
216	19	180	15.595	0	125.611	179.011		179.011
217	20	175	32.225	0	102.56	174.837		174.837		174.837	139.818	35.019		24.5295	63.5313	1.05886		6.14368	15.9121	0.530405
218	20	140	4.849	0	85	139.818		139.818
219	20	218	26.649	0	170	217.83		217.83		217.83	133.034	84.796		23.3393	60.4488	1.00748		14.8765	38.5301	1.28434
220	20	134	46.592	0	85	133.034		133.034
221	20	174	36.275	0	170	174.088		174.088		174.088	133.36	40.728		23.3965	60.5969	1.00995		7.14526	18.5062	0.616874
222	20	134	51.774	0	106.521	133.36		133.36
223	20	146	42.712	0	170	145.908		145.908		145.908	89.045	56.863		15.6219	40.4608	0.674347		9.97596	25.8377	0.861258
224	20	90	16.649	0	85	89.045		89.045
225	20	194	21.447	0	170.581	193.505		193.505		193.505	141.51	51.995		24.8263	64.3002	1.07167		9.12193	23.6258	0.787527
226	20	142	57.074	0	168.744	141.51		141.51
227	20	176	55.833	0	85	175.32		175.32		175.32	123.976	51.344		21.7502	56.333	0.938883		9.00772	23.33	0.777666
228	20	124	8.959	0	96.833	123.976		123.976
229	20	146	12.13	0	85	146.088		146.088		146.088	145.247	0.841		25.4819	65.9982	1.09997		0.147544	0.382139	0.012738
230	20	145	22.094	0	134.533	145.247		145.247
231	21	282	33.198	7.329	201.096	287.301		287.301		287.301	189.694	97.607		33.2796	86.1943	1.43657		17.124	44.3513	1.47838
232	21	190	35.306	8.345	160.026	189.694		189.694
233	21	257	44.049	0	170	256.457		256.457		256.457	209.734	46.723		36.7954	95.3002	1.58834		8.19702	21.2303	0.707676
234	21	210	23.801	0	158.335	209.734		209.734
235	21	230	9.224	0	170	229.764		229.764		229.764	189.589	40.175		33.2612	86.1466	1.43578		7.04825	18.255	0.608499
236	21	190	8.079	0	162.17	189.589		189.589
237	21	244	7.344	0	112.451	243.161		243.161		243.161	218.229	24.932		38.2858	99.1602	1.65267		4.37404	11.3288	0.377625
238	21	219	19.652	0	205.162	218.229		218.229
239	22	324	33.12	0	209.307	323.447		323.447		323.447	228.869	94.578		40.1525	103.995	1.73325		16.5926	42.9749	1.4325
240	22	229	12.435	0	173.37	228.869		228.869
241	22	230	17.686	0	109.433	229.532		229.532		229.532	200.385	29.147		35.1553	91.0521	1.51754		5.11351	13.244	0.441466
242	22	201	2.465	0	113.929	200.385		200.385
243	22	227	42.844	0	155.213	226.312		226.312		226.312	179.109	47.203		31.4226	81.3846	1.35641		8.28123	21.4484	0.714946
244	22	180	46.783	0	125.557	179.109		179.109
245	22	181	46.964	0	252.346	180.967		180.967		180.967	135.665	45.302		23.8009	61.6443	1.0274		7.94772	20.5846	0.686153
246	22	136	13.312	0	255	135.665		135.665
247	22	251	40.575	0	254.653	250.974		250.974		250.974	185.848	65.126		32.6049	84.4467	1.40745		11.4256	29.5923	0.986411
248	22	185	99.321	0	212.435	185.848		185.848
249	22	244	19.971	0	178.525	244.126		244.126		244.126	150.116	94.01		26.3361	68.2106	1.13684		16.493	42.7168	1.42389
250	22	150	46.595	0	155.643	150.116		150.116
251	22	161	51.026	0	239.545	160.162		160.162		160.162	85.866	74.296		15.0642	39.0163	0.650272		13.0344	33.7591	1.1253
252	22	86	22.558	0	125.464	85.866		85.866
253	22	233	62.577	0	249.129	232.054		232.054		232.054	171.187	60.867		30.0328	77.785	1.29642		10.6784	27.6571	0.921904
254	22	172	23.256	0	176.857	171.187		171.187
255	23	183	6.531	0	81.882	182.65		182.65		182.65	137.674	44.976		24.1533	62.5571	1.04262		7.89053	20.4365	0.681215
256	23	138	0	0	0	137.674		137.674
257	23	383	21.145	0	170	382.688		382.688		382.688	340.147	42.541		59.6749	154.558	2.57597		7.46333	19.33	0.644334
258	23	341	44.207	0	170	340.147		340.147
259	23	314	12.3	0	85	313.905		313.905		313.905	266.308	47.597		46.7207	121.007	2.01678		8.35035	21.6274	0.720914
260	23	267	2.903	0	85	266.308		266.308
261								0		0	0	0		0	0	0		0	0	0
262								0
263								0		0	0	0		0	0	0		0	0	0
264								0
265								0		0	0	0		0	0	0		0	0	0
266								0
267								0		0	0	0		0	0	0		0	0	0
268								0
269								0		0	0	0		0	0	0		0	0	0
270								0
271								0		0	0	0		0	0	0		0	0	0
272								0
273								0		0	0	0		0	0	0		0	0	0
274								0
275								0		0	0	0		0	0	0		0	0	0
276								0
277								0		0	0	0		0	0	0		0	0	0
278								0
279								0		0	0	0		0	0	0		0	0	0
280								0
281								0		0	0	0		0	0	0		0	0	0
282								0
283								0		0	0	0		0	0	0		0	0	0
284								0
285								0		0	0	0		0	0	0		0	0	0
286								0
287								0		0	0	0		0	0	0		0	0	0
288								0
289								0		0	0	0		0	0	0		0	0	0
290								0
291								0		0	0	0		0	0	0		0	0	0
292								0
293								0		0	0	0		0	0	0		0	0	0
294								0
295								0		0	0	0		0	0	0		0	0	0
296								0
297								0		0	0	0		0	0	0		0	0	0
298								0
299								0		0	0	0		0	0	0		0	0	0
300								0
301								0		0	0	0		0	0	0		0	0	0
302								0
303								0		0	0	0		0	0	0		0	0	0
304								0
305								0		0	0	0		0	0	0		0	0	0
306								0
307								0		0	0	0		0	0	0		0	0	0
308								0
309								0		0	0	0		0	0	0		0	0	0
310								0
311								0		0	0	0		0	0	0		0	0	0
312								0
313								0		0	0	0		0	0	0		0	0	0
314								0
315								0		0	0	0		0	0	0		0	0	0
316								0
317								0		0	0	0		0	0	0		0	0	0
318								0
319								0		0	0	0		0	0	0		0	0	0
320								0
321								0		0	0	0		0	0	0		0	0	0
322								0
323								0		0	0	0		0	0	0		0	0	0
324								0
325								0		0	0	0		0	0	0		0	0	0
326								0
327								0		0	0	0		0	0	0		0	0	0
328								0
329								0		0	0	0		0	0	0		0	0	0
330								0
331								0		0	0	0		0	0	0		0	0	0
332								0
333								0		0	0	0		0	0	0		0	0	0
334								0
335								0		0	0	0		0	0	0		0	0	0
336								0
337								0		0	0	0		0	0	0		0	0	0
338								0
339								0		0	0	0		0	0	0		0	0	0
340								0
341								0		0	0	0		0	0	0		0	0	0
342								0
343								0		0	0	0		0	0	0		0	0	0
344								0
345								0		0	0	0		0	0	0		0	0	0
346								0
347								0		0	0	0		0	0	0		0	0	0
348								0
349								0		0	0	0		0	0	0		0	0	0
350								0
351								0		0	0	0		0	0	0		0	0	0
352								0
353								0		0	0	0		0	0	0		0	0	0
354								0
355								0		0	0	0		0	0	0		0	0	0
356								0
357								0		0	0	0		0	0	0		0	0	0
358								0
359								0		0	0	0		0	0	0		0	0	0
360								0
361								0		0	0	0		0	0	0		0	0	0
362								0
363								0		0	0	0		0	0	0		0	0	0
364								0
365								0		0	0	0		0	0	0		0	0	0
366								0
367								0		0	0	0		0	0	0		0	0	0
368								0
369								0		0	0	0		0	0	0		0	0	0
370								0
371								0		0	0	0		0	0	0		0	0	0
372								0
373								0		0	0	0		0	0	0		0	0	0
374								0
375								0		0	0	0		0	0	0		0	0	0
376								0
377								0		0	0	0		0	0	0		0	0	0
378								0
379								0		0	0	0		0	0	0		0	0	0
380								0
381								0		0	0	0		0	0	0		0	0	0
382								0
383								0		0	0	0		0	0	0		0	0	0
384								0
385								0		0	0	0		0	0	0		0	0	0
386								0
387								0		0	0	0		0	0	0		0	0	0
388								0
389								0		0	0	0		0	0	0		0	0	0
390								0
391								0		0	0	0		0	0	0		0	0	0
392								0
393								0		0	0	0		0	0	0		0	0	0
394								0
395								0		0	0	0		0	0	0		0	0	0
396								0
397								0		0	0	0		0	0	0		0	0	0
398								0
399								0		0	0	0		0	0	0		0	0	0
400								0
401								0		0	0	0		0	0	0		0	0	0
402								0
403								0		0	0	0		0	0	0		0	0	0
404								0
405								0		0	0	0		0	0	0		0	0	0
406								0
407								0		0	0	0		0	0	0		0	0	0
408								0
409								0		0	0	0		0	0	0		0	0	0
410								0
411								0		0	0	0		0	0	0		0	0	0
412								0
413								0		0	0	0		0	0	0		0	0	0
414								0
415								0		0	0	0		0	0	0		0	0	0
416								0
417								0		0	0	0		0	0	0		0	0	0
418								0
419								0		0	0	0		0	0	0		0	0	0
420								0
421								0		0	0	0		0	0	0		0	0	0
422								0
423								0		0	0	0		0	0	0		0	0	0
424								0
425								0		0	0	0		0	0	0		0	0	0
426								0
427								0		0	0	0		0	0	0		0	0	0
428								0
429								0		0	0	0		0	0	0		0	0	0
430								0
431								0		0	0	0		0	0	0		0	0	0
432								0
433								0		0	0	0		0	0	0		0	0	0
434								0
435								0		0	0	0		0	0	0		0	0	0
436								0
437								0		0	0	0		0	0	0		0	0	0
438								0
439								0		0	0	0		0	0	0		0	0	0
440								0
441								0		0	0	0		0	0	0		0	0	0
442								0
443								0		0	0	0		0	0	0		0	0	0
444								0
445								0		0	0	0		0	0	0		0	0	0
446								0
447								0		0	0	0		0	0	0		0	0	0
448								0
449								0		0	0	0		0	0	0		0	0	0
450								0
451								0		0	0	0		0	0	0		0	0	0
452								0
453								0		0	0	0		0	0	0		0	0	0
454								0
455								0		0	0	0		0	0	0		0	0	0
456								0
457								0		0	0	0		0	0	0		0	0	0
458								0
459								0		0	0	0		0	0	0		0	0	0
460								0
461								0		0	0	0		0	0	0		0	0	0
462								0
463								0		0	0	0		0	0	0		0	0	0
464								0
465								0		0	0	0		0	0	0		0	0	0
466								0
467								0		0	0	0		0	0	0		0	0	0
468								0
469								0		0	0	0		0	0	0		0	0	0
470								0
471								0		0	0	0		0	0	0		0	0	0
472								0
473								0		0	0	0		0	0	0		0	0	0
474								0
475								0		0	0	0		0	0	0		0	0	0
476								0
477								0		0	0	0		0	0	0		0	0	0
478								0
479								0		0	0	0		0	0	0		0	0	0
480								0
481								0		0	0	0		0	0	0		0	0	0
482								0
483								0		0	0	0		0	0	0		0	0	0
484								0
485								0		0	0	0		0	0	0		0	0	0
486								0
487								0		0	0	0		0	0	0		0	0	0
488								0
489								0		0	0	0		0	0	0		0	0	0
490								0
491								0		0	0	0		0	0	0		0	0	0
492								0
493								0		0	0	0		0	0	0		0	0	0
494								0
495								0		0	0	0		0	0	0		0	0	0
496								0
497								0		0	0	0		0	0	0		0	0	0
498								0
499								0		0	0	0		0	0	0		0	0	0
500								0
501								0		0	0	0		0	0	0		0	0	0
502								0
503								0		0	0	0		0	0	0		0	0	0
504								0
505								0		0	0	0		0	0	0		0	0	0
506								0
507								0		0	0	0		0	0	0		0	0	0
508								0
509								0		0	0	0		0	0	0		0	0	0
510								0
511								0		0	0	0		0	0	0		0	0	0
512								0
513								0		0	0	0		0	0	0		0	0	0
514								0
515								0		0	0	0		0	0	0		0	0	0
516								0
517								0		0	0	0		0	0	0		0	0	0
518								0
519								0		0	0	0		0	0	0		0	0	0

## Sheet: Fig 2F (-)ISRIB,DMSO
		Area	Mean	Min	Max	Length		values		CldU+ IdU	CldU only	IdU only	Ratio C/I	Ratio I/C		CldU um	CldU kb	CldU kb/min			IdU um	IdU kb	IdU kb/min				Total um	Total kb	Total kb/min
1	1	121	61.254	35.17	90.162	120.88		120.88		120.88	53.814	67.066	4.01202	1.24626	0.802404	9.44105	24.4523	0.815078			11.766	30.4738	0.507897				21.207	54.9262	0.610291
2	1	54	46.814	36.52	57.003	53.814		53.814
3	1	219	62.801	30.888	121.163	218.689		218.689		218.689	111.087	107.602	5.16194	0.968628	1.03239	19.4889	50.4764	1.68255			18.8775	48.8928	0.814881				38.3665	99.3692	1.1041
4	1	112	49.026	14.56	76.007	111.087		111.087
5	1	219	44.708	9.775	115.762	218.257		218.257		218.257	162.012	56.245	14.4023	0.347166	2.88047	28.4232	73.616	2.45387			9.86754	25.5569	0.425949				38.2907	99.1729	1.10192
6	1	163	29.721	8.847	60.777	162.012		162.012
7	1	227	31.925	13.193	75.119	226.795		226.795		226.795	38.21	188.585	1.01307	4.93549	0.202614	6.70351	17.3621	0.578736			33.0851	85.6904	1.42817				39.7886	103.052	1.14503
8	1	39	34.6	25.448	48.975	38.21		38.21
9	1	227	48.836	32.109	117.294	226.742		226.742		226.742	80	146.742	2.72587	1.83427	0.545175	14.0351	36.3509	1.2117			25.7442	66.6775	1.11129				39.7793	103.028	1.14476
10	1	81	50.077	33.333	79.333	80		80
11	1	211	56.523	30.402	112.691	210.828		210.828		210.828	54.406	156.422	1.73908	2.87509	0.347816	9.54491	24.7213	0.824044			27.4425	71.076	1.1846				36.9874	95.7973	1.06441
12	1	55	64.596	42.667	79.656	54.406		54.406
13	1	107	52.271	26.544	134.655	106.961		106.961		106.961	40.497	66.464	3.04654	1.64121	0.609307	7.10474	18.4013	0.613376			11.6604	30.2003	0.503338				18.7651	48.6016	0.540018
14	1	41	70.905	43.101	98.31	40.497		40.497
15	1	105	56.86	39.255	85.471	104.679		104.679		104.679	31.305	73.374	2.13325	2.34384	0.42665	5.49211	14.2246	0.474152			12.8726	33.3401	0.555669				18.3647	47.5647	0.528496
16	1	32	60.135	43.317	72.745	31.305		31.305
17	1	190	76.895	42.871	143.152	189.557		189.557		189.557	85.172	104.385	4.0797	1.22558	0.815941	14.9425	38.701	1.29003			18.3132	47.4311	0.790518				33.2556	86.132	0.957023
18	1	86	63.006	47.701	97.611	85.172		85.172
19	1	239	54.762	38.727	95.242	238.309		238.309		238.309	141.13	97.179	7.26134	0.688578	1.45227	24.7596	64.1275	2.13758			17.0489	44.1568	0.735946				41.8086	108.284	1.20316
20	1	142	65.145	39.772	97.065	141.13		141.13
21	2	237	53.15	21.806	122.285	236.256		236.256		236.256	86.145	150.111	2.86938	1.74254	0.573875	15.1132	39.1431	1.30477			26.3353	68.2083	1.13681				41.4484	107.351	1.19279
22	2	87	47.274	29.667	71.025	86.145		86.145
23	2	200	69.785	10.905	132.438	199.488		199.488		199.488	80.988	118.5	3.41722	1.46318	0.683443	14.2084	36.7998	1.22666			20.7895	53.8447	0.897412				34.9979	90.6445	1.00716
24	2	81	65.399	46.333	102.557	80.988		80.988
25	2	377	44.053	14.118	85.917	376.63		376.63		376.63	187.171	189.459	4.93962	1.01222	0.987924	32.837	85.0479	2.83493			33.2384	86.0875	1.43479				66.0754	171.135	1.9015
26	2	188	35.719	8.655	72.108	187.171		187.171
27	3	289	45.746	19.667	94.667	288		288		288	114.28	173.72	3.2892	1.52013	0.65784	20.0491	51.9272	1.73091			30.4772	78.9359	1.3156				50.5263	130.863	1.45404
28	3	115	55.029	36.511	98.655	114.28		114.28
29	3	233	53.588	31.13	130.864	232.749		232.749		232.749	90.281	142.468	3.16847	1.57805	0.633693	15.8388	41.0224	1.36741			24.9944	64.7355	1.07892				40.8332	105.758	1.17509
30	3	91	58.056	33.591	79.24	90.281		90.281
31	3	242	43.101	25.165	98.713	241.14		241.14		241.14	76.942	164.198	2.34296	2.13405	0.468593	13.4986	34.9614	1.16538			28.8067	74.6093	1.24349				42.3053	109.571	1.21745
32	3	77	51.635	36.769	73.698	76.942		76.942
33	4	305	54.824	32.99	130.265	304.401		304.401		304.401	35.44	268.961	0.658832	7.58919	0.131766	6.21754	16.1034	0.536781			47.1861	122.212	2.03687				53.4037	138.316	1.53684
34	4	36	75.3	38.333	107.56	35.44		35.44
35	4	385	37.579	22.589	57.451	384.884		384.884		384.884	105.262	279.622	1.88222	2.65644	0.376444	18.467	47.8296	1.59432			49.0565	127.056	2.11761				67.5235	174.886	1.94318
36	4	106	58.824	36.992	95.586	105.262		105.262
37	4	205	44.973	19.818	84.614	204.867		204.867		204.867	64.777	140.09	2.31198	2.16265	0.462396	11.3644	29.4338	0.981125			24.5772	63.6549	1.06092				35.9416	93.0887	1.03432
38	4	65	57.26	29.667	80.821	64.777		64.777
39	4	89	48.336	32.309	92.649	88.769		88.769		88.769	25.298	63.471	1.99288	2.50893	0.398576	4.43825	11.4951	0.383169			11.1353	28.8403	0.480672				15.5735	40.3354	0.448171
40	4	26	45.388	37.751	53.523	25.298		25.298
41	4	258	50.215	15.759	122.223	258.056		258.056		258.056	96	162.056	2.96194	1.68808	0.592388	16.8421	43.6211	1.45404			28.4309	73.636	1.22727				45.273	117.257	1.30286
42	4	97	46.203	9	83.333	96		96
43	4	150	62.093	17.288	127.356	149.465		149.465		149.465	58.31	91.155	3.1984	1.56328	0.63968	10.2298	26.4952	0.883175			15.9921	41.4196	0.690326				26.2219	67.9148	0.754609
44	4	59	61.63	28.273	96.301	58.31		58.31
45	4	344	50.225	23.93	111.116	343.522		343.522		343.522	105.394	238.128	2.21297	2.25941	0.442594	18.4902	47.8896	1.59632			41.7768	108.202	1.80337				60.267	156.092	1.73435
46	4	106	31.983	19.6	63.222	105.394		105.394
47	5	164	32.106	18.491	95.036	163.414		163.414		163.414	80.324	83.09	4.83355	1.03444	0.966711	14.0919	36.4981	1.2166			14.5772	37.7549	0.629249				28.6691	74.253	0.825034
48	5	81	43.956	22.433	81.087	80.324		80.324
49	5	262	56.708	18.56	132.848	261.205		261.205		261.205	112.641	148.564	3.79099	1.31892	0.758198	19.7616	51.1825	1.70608			26.0639	67.5054	1.12509				45.8254	118.688	1.31875
50	5	113	33.614	22.986	46.198	112.641		112.641
51	5	229	51.777	21.132	111.568	228.67		228.67		228.67	86	142.67	3.01395	1.65895	0.60279	15.0877	39.0772	1.30257			25.0298	64.8272	1.08045				40.1175	103.904	1.15449
52	5	87	48.969	24	90.667	86		86
53	5	239	53.226	23.481	118.114	238.437		238.437		238.437	101.193	137.244	3.68661	1.35626	0.737322	17.7532	45.9807	1.53269			24.0779	62.3617	1.03936				41.8311	108.342	1.2038
54	5	102	41.137	27.185	52.995	101.193		101.193
55	5	284	47.386	20.191	133.131	284.354		284.354		284.354	103.788	180.566	2.87396	1.73976	0.574793	18.2084	47.1598	1.57199			31.6782	82.0467	1.36744				49.8867	129.206	1.43563
56	5	104	47.307	37.499	56.427	103.788		103.788
57	5	230	37.18	23.922	65.765	229.467		229.467		229.467	109.553	119.914	4.56798	1.09458	0.913596	19.2198	49.7793	1.65931			21.0375	54.4872	0.908121				40.2574	104.267	1.15852
58	5	110	47.693	26.246	82.644	109.553		109.553
59	5	138	88.74	36	155.034	137.884		137.884		137.884	27.785	110.099	1.26182	3.96253	0.252364	4.87456	12.6251	0.420837			19.3156	50.0274	0.833791				24.1902	62.6526	0.696139
60	5	28	49.044	36.762	69.269	27.785		27.785
61	6	295	79.924	44.421	134.598	294.054		294.054		294.054	95.268	198.786	2.39625	2.0866	0.479249	16.7137	43.2884	1.44295			34.8747	90.3256	1.50543				51.5884	133.614	1.4846
62	6	96	62.595	48.128	85.762	95.268		95.268
63	6	251	64.948	48.621	123.753	252.11		252.11		252.11	77.897	174.213	2.23568	2.23645	0.447137	13.6661	35.3953	1.17984			30.5637	79.1599	1.31933				44.2298	114.555	1.27284
64	6	78	67.984	55.324	87.648	77.897		77.897
65	6	257	68.258	46.453	89.961	256.23		256.23		256.23	92.973	163.257	2.84744	1.75596	0.569489	16.3111	42.2456	1.40819			28.6416	74.1817	1.23636				44.9526	116.427	1.29364
66	6	93	71.202	54.621	103.549	92.973		92.973
67	6	190	59.337	45.873	87.763	189.154		189.154		189.154	53.852	135.302	1.99007	2.51248	0.398013	9.44772	24.4696	0.815653			23.7372	61.4793	1.02466				33.1849	85.9489	0.954988
68	6	54	63.202	45.788	101.961	53.852		53.852
69	6	169	84.852	55.45	142.974	168.19		168.19		168.19	89.286	78.904	5.65789	0.883722	1.13158	15.6642	40.5703	1.35234			13.8428	35.8529	0.597548				29.507	76.4232	0.849146
70	6	90	66.734	55.886	82.786	89.286		89.286
71	6	166	70.167	43.787	117.431	165.733		165.733		165.733	30	135.733	1.10511	4.52443	0.221022	5.26316	13.6316	0.454386			23.8128	61.6752	1.02792				29.076	75.3067	0.836742
72	6	31	67.969	49.68	87.813	30		30
73	6	186	74.636	59.034	135.359	185.321		185.321		185.321	55.027	130.294	2.11165	2.36782	0.42233	9.65386	25.0035	0.83345			22.8586	59.2038	0.986729				32.5125	84.2073	0.935636
74	6	56	68.555	56.032	99.823	55.027		55.027
75	6	236	77.379	55.636	112.894	235.174		235.174		235.174	74.546	160.628	2.32045	2.15475	0.464091	13.0782	33.8727	1.12909			28.1804	72.9871	1.21645				41.2586	106.86	1.18733
76	6	75	63.919	53.632	86.779	74.546		74.546
77	6	200	72.198	49.647	147.88	199.235		199.235		199.235	67.27	131.965	2.54878	1.96172	0.509756	11.8018	30.5665	1.01888			23.1518	59.963	0.999384				34.9535	90.5296	1.00588
78	6	68	56.841	48.717	72.683	67.27		67.27
79	6	241	57.66	42.61	80.992	240.616		240.616		240.616	84.309	156.307	2.6969	1.85398	0.539381	14.7911	38.3088	1.27696			27.4223	71.0237	1.18373				42.2133	109.333	1.21481
80	6	85	65.546	49.466	88.098	84.309		84.309
81	6	160	54.451	29	138.28	160.507		160.507		160.507	41.231	119.276	1.72839	2.89287	0.345677	7.23351	18.7348	0.624493			20.9256	54.1973	0.903289				28.1591	72.9321	0.810357
82	6	42	60.084	19.333	89.307	41.231		41.231
83	6	311	73.064	9.091	131.532	311.661		311.661		311.661	111.893	199.768	2.80057	1.78535	0.560115	19.6304	50.8426	1.69475			35.047	90.7718	1.51286				54.6774	141.614	1.57349
84	6	112	63.263	26.23	95.185	111.893		111.893
85	6	157	78.566	50.321	141.906	156.917		156.917		156.917	115.3	41.617	13.8525	0.360945	2.7705	20.2281	52.3907	1.74636			7.30123	18.9102	0.31517				27.5293	71.3009	0.792232
86	6	116	56.727	39.201	91.096	115.3		115.3
87	6	342	57.43	31.387	98.261	341.532		341.532		341.532	71.47	270.062	1.32321	3.77868	0.264643	12.5386	32.475	1.0825			47.3793	122.712	2.04521				59.9179	155.187	1.7243
88	6	72	65.29	53.269	97.87	71.47		71.47
89	6	288	85.993	61.26	155.377	287.941		287.941		287.941	101.753	186.188	2.73253	1.8298	0.546507	17.8514	46.2351	1.54117			32.6646	84.6012	1.41002				50.516	130.836	1.45374
90	6	102	82.946	61.93	117.532	101.753		101.753
91	6	172	74.378	57.174	104.612	174.153		174.153		174.153	43.405	130.748	1.65987	3.01228	0.331974	7.61491	19.7226	0.657421			22.9382	59.4101	0.990168				30.5532	79.1327	0.879252
92	6	44	79.795	65.844	97.989	43.405		43.405
93	7	268	41.693	23.761	68.692	267.44		267.44		267.44	97.509	169.931	2.86908	1.74272	0.573815	17.1068	44.3067	1.47689			29.8125	77.2143	1.2869				46.9193	121.521	1.35023
94	7	98	57.152	21.333	75.665	97.509		97.509
95	7	414	60.619	33.384	125.151	413.028		413.028		413.028	101.213	311.815	1.62297	3.08078	0.324593	17.7567	45.9898	1.53299			54.7044	141.684	2.36141				72.4611	187.674	2.08527
96	7	102	57.53	29.265	82.065	101.213		101.213
97	7	173	92.261	55.125	146.619	172.905		172.905		172.905	40.497	132.408	1.52925	3.26958	0.30585	7.10474	18.4013	0.613376			23.2295	60.1643	1.00274				30.3342	78.5656	0.872951
98	7	41	94.712	72.12	140.465	40.497		40.497
99	7	380	55.091	23.344	122.716	379.655		379.655		379.655	123.392	256.263	2.40753	2.07682	0.481505	21.6477	56.0676	1.86892			44.9584	116.442	1.94071				66.6061	172.51	1.91678
100	7	124	66.29	31.985	98.713	123.392		123.392
101	7	193	72.074	38.319	125.557	192.51		192.51		192.51	97.509	95.001	5.132	0.974279	1.0264	17.1068	44.3067	1.47689			16.6668	43.1671	0.719452				33.7737	87.4738	0.971932
102	7	98	55.042	34.615	78.998	97.509		97.509
103	7	145	58.557	34.304	144.648	144.658		144.658		144.658	77.35	67.308	5.74597	0.870175	1.14919	13.5702	35.1468	1.17156			11.8084	30.5838	0.50973				25.3786	65.7306	0.73034
104	7	78	47.19	37.446	64.327	77.35		77.35
105	7	260	52.599	33.184	115.139	259.044		259.044		259.044	82.462	176.582	2.33495	2.14137	0.46699	14.467	37.4696	1.24899			30.9793	80.2364	1.33727				45.4463	117.706	1.30784
106	7	83	39.031	28.443	51.86	82.462		82.462
107	7	252	42.926	24.639	79.725	251.866		251.866		251.866	102.886	148.98	3.45301	1.44801	0.690603	18.0502	46.75	1.55833			26.1368	67.6944	1.12824				44.187	114.444	1.2716
108	7	103	41.063	22.667	62.339	102.886		102.886
109	8	239	79.649	49.399	131.828	238.321		238.321		251.866	102.886	148.98	3.45301	1.44801	0.690603	18.0502	46.75	1.55833			26.1368	67.6944	1.12824				41.8107	108.29	1.20322
110	8	74	76.676	51.27	106.193	73.756		73.756
111	8	320	63.503	20.617	157.692	319.87		319.87		319.87	141.718	178.152	3.97745	1.25709	0.795489	24.8628	64.3947	2.14649			31.2547	80.9498	1.34916				56.1175	145.344	1.61494
112	8	142	54.046	30	110.046	141.718		141.718
113	9	293	40.344	23.744	107.586	292.985		292.985		292.985	57.271	235.714	1.21484	4.11577	0.242968	10.0475	26.0231	0.867438			41.3533	107.105	1.78509				51.4009	133.128	1.4792
114	9	58	66.634	30.667	139.584	57.271		57.271
115	9	339	48.765	23.678	128.445	338.224		338.224		338.224	100.196	238.028	2.10471	2.37562	0.420942	17.5782	45.5277	1.51759			41.7593	108.157	1.80261				59.3375	153.684	1.7076
116	9	101	45.718	32.132	73.052	100.196		100.196
117	9	322	66.993	40.69	129.472	321.558		321.558		321.558	62.541	259.017	1.20728	4.14156	0.241455	10.9721	28.4178	0.947258			45.4416	117.694	1.96156				56.4137	146.111	1.62346
118	9	63	60.779	45.826	84.747	62.541		62.541
119	9	301	64.928	35.287	131.032	300.265		300.265		300.265	100.675	199.59	2.52205	1.98252	0.504409	17.6623	45.7453	1.52484			35.0158	90.6909	1.51151				52.6781	136.436	1.51596
120	9	101	47.199	30.972	72.283	100.675		100.675
121	9	361	24.759	13.539	58.29	360.806		360.806		360.806	168.297	192.509	4.37115	1.14386	0.874229	29.5258	76.4718	2.54906			33.7735	87.4734	1.45789				63.2993	163.945	1.82161
122	9	169	29.083	13.872	57.548	168.297		168.297
123	10	199	58.726	37.082	84.179	198.806		198.806		198.806	59.464	139.342	2.13374	2.3433	0.426749	10.4323	27.0196	0.900654			24.446	63.315	1.05525				34.8782	90.3347	1.00372
124	10	60	46.833	28.518	67.32	59.464		59.464
125	10	198	78.022	43.701	117.153	197.796		197.796		197.796	61.926	135.87	2.27887	2.19407	0.455774	10.8642	28.1383	0.937944			23.8368	61.7374	1.02896				34.7011	89.8757	0.998619
126	10	62	64.554	41.333	88.617	61.926		61.926
127	10	328	44.467	23.563	85.557	327.768		327.768		327.768	86.093	241.675	1.78117	2.80714	0.356235	15.104	39.1195	1.30398			42.3991	109.814	1.83023				57.5032	148.933	1.65481
128	10	87	46.234	21.403	86.218	86.093		86.093
129	10	232	40.81	2.667	116.356	231.387		231.387		231.387	75.392	155.995	2.41649	2.06912	0.483298	13.2267	34.2571	1.1419			27.3675	70.8819	1.18137				40.5942	105.139	1.16821
130	10	76	31.935	14.959	46.241	75.392		75.392
131	10	418	18.916	2.858	77.341	417.859		417.859		417.859	71.021	346.838	1.02384	4.8836	0.204767	12.4598	32.2709	1.0757			60.8488	157.598	2.62664				73.3086	189.869	2.10966
132	10	72	26.696	6.975	44.597	71.021		71.021
133	11	208	83.018	41.726	132.656	207.625		207.625		207.625	80.895	126.73	3.19163	1.5666	0.638326	14.1921	36.7576	1.22525			22.2333	57.5843	0.959739				36.4254	94.3419	1.04824
134	11	81	93.016	59.995	176.731	80.895		80.895
135	11	425	65.523	25.948	138.188	424.924		424.924		424.924	104.403	320.521	1.62865	3.07004	0.325729	18.3163	47.4393	1.58131			56.2318	145.64	2.42734				74.5481	193.08	2.14533
136	11	105	58.244	31.322	97.911	104.403		104.403
137	11	320	36.566	22.267	91.119	319.781		319.781		319.781	76.968	242.813	1.58492	3.15473	0.316985	13.5032	34.9732	1.16577			42.5988	110.331	1.83885				56.1019	145.304	1.61449
138	11	77	53.134	35.234	87.31	76.968		76.968
139	11	234	40.833	27.953	113.201	233.926		233.926		233.926	43.654	190.272	1.14715	4.35864	0.229429	7.6586	19.8358	0.661192			33.3811	86.4569	1.44095				41.0396	106.293	1.18103
140	11	44	51.037	35	75.61	43.654		43.654
141	11	380	42.856	24.186	82.912	379.563		379.563		379.563	147.472	232.091	3.17703	1.5738	0.635406	25.8723	67.0092	2.23364			40.7177	105.459	1.75765				66.59	172.468	1.91631
142	11	148	45.087	29.528	86.258	147.472		147.472
143	11	193	59.437	32.347	122.958	192.912		192.912		192.912	58.071	134.841	2.15331	2.322	0.430663	10.1879	26.3866	0.879555			23.6563	61.2699	1.02116				33.8442	87.6565	0.973961
144	11	59	55.576	38.367	88.531	58.071		58.071
145	11	229	35.505	17.561	67.562	228.035		228.035		228.035	140.428	87.607	8.01466	0.623857	1.60293	24.6365	63.8085	2.12695			15.3696	39.8074	0.663457				40.0061	103.616	1.15129
146	11	141	31.894	19.715	49.785	140.428		140.428
147	11	336	43.835	19.57	93.325	335.156		335.156		335.156	87.132	248.024	1.75652	2.84653	0.351305	15.2863	39.5916	1.31972			43.513	112.699	1.87831				58.7993	152.29	1.69211
148	11	88	43.738	28.114	75.422	87.132		87.132
149	12	261	65.784	33.5	95.878	260.492		260.492		260.492	76.105	184.387	2.06373	2.4228	0.412746	13.3518	34.581	1.1527			32.3486	83.7829	1.39638				45.7004	118.364	1.31515
150	12	77	70.323	47.029	93.09	76.105		76.105
151	12	282	48.114	29.905	84.772	281.095		281.095		281.095	123.951	157.144	3.94387	1.26779	0.788773	21.7458	56.3216	1.87739			27.5691	71.404	1.19007				49.3149	127.726	1.41917
152	12	124	52.943	31.155	101.999	123.951		123.951
153	12	354	59.868	36.289	111.538	353.641		353.641		353.641	108.167	245.474	2.20323	2.2694	0.440645	18.9767	49.1496	1.63832			43.0656	111.54	1.859				62.0423	160.69	1.78544
154	12	109	74.94	43.782	94.096	108.167		108.167
155	12	197	49.038	29.516	165.639	196.113		196.113		196.113	48.374	147.739	1.63714	3.0541	0.327429	8.48667	21.9805	0.732682			25.9191	67.1305	1.11884				34.4058	89.111	0.990122
156	12	49	56.347	21.086	83.036	48.374		48.374
157	13	320	30.779	8.105	87.025	319.081		319.081		319.081	95.21	223.871	2.12645	2.35134	0.42529	16.7035	43.2621	1.44207			39.2756	101.724	1.6954				55.9791	144.986	1.61095
158	13	96	12.65	6.319	20.065	95.21		95.21
159	13	334	29.597	6.178	120.529	333.65		333.65		333.65	84.694	248.956	1.70098	2.93948	0.340197	14.8586	38.4838	1.28279			43.6765	113.122	1.88537				58.5351	151.606	1.68451
160	13	85	38.035	22.908	66.052	84.694		84.694
161	13	290	48.278	17.915	137.076	289.114		289.114		289.114	91.005	198.109	2.29684	2.1769	0.459368	15.9658	41.3514	1.37838			34.756	90.0179	1.5003				50.7218	131.369	1.45966
162	13	92	22.828	16.991	48.695	91.005		91.005
163	13	284	25.146	13.366	67	283.164		283.164		283.164	83.774	199.39	2.10076	2.38009	0.420151	14.6972	38.0657	1.26886			34.9807	90.6	1.51				49.6779	128.666	1.42962
164	13	84	23.496	14.384	38.661	83.774		83.774
165	13	311	32.652	14.088	81.341	310.287		310.287		310.287	120.514	189.773	3.17521	1.5747	0.635043	21.1428	54.7599	1.82533			33.2935	86.2302	1.43717				54.4363	140.99	1.56656
166	13	121	38.118	18	55.086	120.514		120.514
167	13	252	37.325	17.74	86.677	251.817		251.817		251.817	99.85	151.967	3.28525	1.52195	0.657051	17.5175	45.3704	1.51235			26.6609	69.0517	1.15086				44.1784	114.422	1.27136
168	13	100	41.501	22.399	81.729	99.85		99.85
169	13	323	24.269	7.495	99.709	322.465		322.465		322.465	116.056	206.409	2.81131	1.77853	0.562262	20.3607	52.7342	1.75781			36.2121	93.7894	1.56316				56.5728	146.524	1.62804
170	13	117	27.067	7.972	64.375	116.056		116.056
171	13	265	18.596	4.075	77.916	264.139		264.139		264.139	96.876	167.263	2.89592	1.72657	0.579184	16.9958	44.0191	1.4673			29.3444	76.002	1.2667				46.3402	120.021	1.33357
172	13	97	14.402	5.812	26.205	96.876		96.876
173	13	330	22.809	3.504	62.478	329.172		329.172		329.172	91.769	237.403	1.93277	2.58696	0.386554	16.0998	41.6985	1.38995			41.6496	107.873	1.79788				57.7495	149.571	1.6619
174	13	92	23.052	12.64	41.072	91.769		91.769
175	13	366	30.702	13.174	73.053	365.978		365.978		365.978	98.112	267.866	1.83136	2.73021	0.366273	17.2126	44.5807	1.48602			46.994	121.715	2.02858				64.2067	166.295	1.84773
176	13	99	31.179	14.333	58.573	98.112		98.112
177	13	225	38.886	12.035	139.687	224.025		224.025		224.025	89.051	134.974	3.29882	1.51569	0.659764	15.623	40.4635	1.34878			23.6796	61.3303	1.02217				39.3026	101.794	1.13104
178	13	90	21.08	11.646	36.314	89.051		89.051
179	13	287	46.864	19.63	129.599	286.503		286.503		286.503	120.208	166.295	3.6143	1.38339	0.72286	21.0891	54.6208	1.82069			29.1746	75.5621	1.25937				50.2637	130.183	1.44648
180	13	121	31.931	20.326	45.99	120.208		120.208
181	13	368	33.827	11.82	78.814	367.447		367.447		367.447	110.218	257.229	2.14241	2.33382	0.428482	19.3365	50.0815	1.66938			45.1279	116.881	1.94802				64.4644	166.963	1.85514
182	13	111	30.842	6.333	45.492	110.218		110.218
183	13	444	27.18	1.101	113.314	443.402		443.402		443.402	176.377	267.025	3.30263	1.51394	0.660526	30.9433	80.1432	2.67144			46.8465	121.332	2.02221				77.7898	201.476	2.23862
184	13	177	9.442	1.537	20.144	176.377		176.377
185	13	140	37.499	25.693	76.64	139.56		139.56		139.56	60.166	79.394	3.78908	1.31958	0.757815	10.5554	27.3386	0.911286			13.9288	36.0755	0.601259				24.4842	63.4141	0.704601
186	13	61	38.027	17.667	62.372	60.166		60.166
187	14	366	28.087	7.382	71.955	365.067		365.067		365.067	138.885	226.182	3.0702	1.62856	0.614041	24.3658	63.1074	2.10358			39.6811	102.774	1.7129				64.0468	165.881	1.84313
188	14	139	37.979	17.303	56.987	138.885		138.885
189	14	420	53.371	21.967	145.17	419.239		419.239		419.239	129.431	289.808	2.23305	2.23909	0.446609	22.7072	58.8116	1.96039			50.8435	131.685	2.19474				73.5507	190.496	2.11663
190	14	130	56.609	32.71	95.153	129.431		129.431
191	14	295	41.647	17.479	95.408	294.943		294.943		294.943	104.848	190.095	2.75778	1.81305	0.551556	18.3944	47.6415	1.58805			33.35	86.3765	1.43961				51.7444	134.018	1.48909
192	14	105	44.876	16.783	82.594	104.848		104.848
193	14	175	44.223	22.317	92.261	174.726		174.726		174.726	77.253	97.473	3.96279	1.26174	0.792558	13.5532	35.1027	1.17009			17.1005	44.2904	0.738173				30.6537	79.393	0.882145
194	14	78	69.01	55.748	85.754	77.253		77.253
195	14	280	49.668	24.373	73.462	279.866		279.866		279.866	97.862	182.004	2.68846	1.8598	0.537691	17.1688	44.4671	1.48224			31.9305	82.7001	1.37833				49.0993	127.167	1.41297
196	14	98	51.166	24.704	76.263	97.862		97.862
197	14	307	51.934	17.914	79.317	306.341		306.341		306.341	98.031	208.31	2.35301	2.12494	0.470602	17.1984	44.5439	1.4848			36.5456	94.6531	1.57755				53.744	139.197	1.54663
198	14	99	51.197	27.667	71.378	98.031		98.031
199	15	307	60.316	21.396	134.381	306.472		306.472		306.472	114.791	191.681	2.99432	1.66983	0.598865	20.1388	52.1594	1.73865			33.6282	87.0972	1.45162				53.767	139.257	1.5473
200	15	115	47.507	23.641	130.99	114.791		114.791
201	15	244	24.447	10.227	61.013	243.68		243.68		243.68	66.94	176.74	1.89374	2.64027	0.378748	11.7439	30.4166	1.01389			31.007	80.3082	1.33847				42.7509	110.725	1.23028
202	15	67	34.404	20.762	67.044	66.94		66.94
203	15	270	24.335	7.333	61.323	269.579		269.579		269.579	97.746	171.833	2.84422	1.75795	0.568843	17.1484	44.4144	1.48048			30.1461	78.0785	1.30131				47.2946	122.493	1.36103
204	15	98	18.698	7.963	33.163	97.746		97.746
205	15	202	75.007	36.893	111.238	201.757		201.757		201.757	50.695	151.062	1.67795	2.97982	0.335591	8.89386	23.0351	0.767837			26.5021	68.6405	1.14401				35.396	91.6755	1.01862
206	15	51	75.449	58	97.637	50.695		50.695
207	15	214	83.012	51.202	124.327	213.171		213.171		213.171	52.887	160.284	1.64979	3.03069	0.329958	9.27842	24.0311	0.801037			28.12	72.8308	1.21385				37.3984	96.8619	1.07624
208	15	53	86.659	65.991	146.374	52.887		52.887
209	15	250	68.522	44.41	122.139	249.648		249.648		249.648	100.896	148.752	3.39142	1.47431	0.678283	17.7011	45.8457	1.52819			26.0968	67.5908	1.12651				43.7979	113.437	1.26041
210	15	101	58.266	39	81	100.896		100.896
211	15	229	81.36	35.394	128.694	228.181		228.181		228.181	71.063	157.118	2.26145	2.21097	0.452291	12.4672	32.29	1.07633			27.5646	71.3922	1.18987				40.0318	103.682	1.15202
212	15	72	56.591	48.702	74.524	71.063		71.063
213	15	143	55.305	36.045	137.109	142.53		142.53		142.53	40.833	101.697	2.00758	2.49056	0.401516	7.16368	18.5539	0.618465			17.8416	46.2097	0.770161				25.0053	64.7636	0.719596
214	15	41	54.478	40.667	81.164	40.833		40.833
215	15	228	44.931	28.667	64.368	227.609		227.609		227.609	73.546	154.063	2.38688	2.09478	0.477376	12.9028	33.4183	1.11394			27.0286	70.0041	1.16673				39.9314	103.422	1.14914
216	15	74	46.97	27	75.799	73.546		73.546
217	15	210	58.6	36.947	92.669	209.633		209.633		209.633	65.734	143.899	2.28403	2.18911	0.456807	11.5323	29.8686	0.99562			25.2454	65.3857	1.08976				36.7777	95.2543	1.05838
218	15	66	74.388	32.948	126.798	65.734		65.734
219	15	199	73.872	40.806	120.668	198.879		198.879		198.879	70.612	128.267	2.75254	1.8165	0.550508	12.3881	32.0851	1.0695			22.503	58.2827	0.971379				34.8911	90.3678	1.00409
220	15	71	69.361	53.584	110.422	70.612		70.612
221	15	196	37.778	24.47	50.104	195.205		195.205		195.205	60.706	134.499	2.25675	2.21558	0.451349	10.6502	27.584	0.919465			23.5963	61.1145	1.01857				34.2465	88.6984	0.985538
222	15	61	48.637	31.152	65.842	60.706		60.706
223	15	222	61.081	17.492	138.31	221.461		221.461		221.461	44.944	176.517	1.27308	3.92749	0.254616	7.88491	20.4219	0.680731			30.9679	80.2068	1.33678				38.8528	100.629	1.1181
224	15	45	46.101	22.064	108.684	44.944		44.944
225	15	154	73.207	40	119.614	153.999		153.999		153.999	54.246	99.753	2.71902	1.8389	0.543803	9.51684	24.6486	0.821621			17.5005	45.3264	0.755439				27.0174	69.975	0.7775
226	15	55	42.437	35.139	56.591	54.246		54.246
227	15	210	43.645	31.915	81.976	209.881		209.881		209.881	58.523	151.358	1.93326	2.5863	0.386653	10.2672	26.592	0.886401			26.554	68.775	1.14625				36.8212	95.367	1.05963
228	15	59	37.926	28.704	58.101	58.523		58.523
229	15	198	56.899	45.448	78.378	197.105		197.105		197.105	57.174	139.931	2.04294	2.44746	0.408587	10.0305	25.9791	0.865969			24.5493	63.5827	1.05971				34.5798	89.5617	0.995131
230	15	58	48.093	35	61.389	57.174		57.174
231	15	219	51.166	36.317	79.69	218.048		218.048		218.048	66.483	151.565	2.19322	2.27976	0.438643	11.6637	30.2089	1.00696			26.5904	68.869	1.14782				38.254	99.078	1.10087
232	15	67	44.849	34.556	62.776	66.483		66.483
233	15	244	36.349	22.852	120.667	244.066		244.066		244.066	75.06	169.006	2.22063	2.25161	0.444126	13.1684	34.1062	1.13687			29.6502	76.794	1.2799				42.8186	110.9	1.23222
234	15	76	34.991	21.009	56.915	75.06		75.06
235	15	179	49.875	20.333	99.237	178.677		178.677		178.677	40.162	138.515	1.44973	3.44891	0.289947	7.04596	18.249	0.608302			24.3009	62.9393	1.04899				31.3468	81.1883	0.902092
236	15	41	30.51	25.826	36.667	40.162		40.162
237	15	177	80.848	16.68	139.711	176.912		176.912		176.912	35.511	141.401	1.25568	3.98189	0.251137	6.23	16.1357	0.537857			24.8072	64.2506	1.07084				31.0372	80.3863	0.893181
238	15	36	47.511	21.333	70.737	35.511		35.511
239	15	128	48.748	25.333	109.22	127.035		127.035		127.035	20.1	106.935	0.939823	5.32015	0.187965	3.52632	9.13316	0.304439			18.7605	48.5898	0.809829				22.2868	57.7229	0.641366
240	15	21	27.386	19.159	33.445	20.1		20.1
241	15	256	37.216	9.971	131.333	255.093		255.093		255.093	39.825	215.268	0.92501	5.40535	0.185002	6.98684	18.0959	0.603197			37.7663	97.8148	1.63025				44.7532	115.911	1.2879
242	15	40	52.327	33.277	104.926	39.825		39.825
243	15	349	31.778	6.242	111.696	348.776		348.776		348.776	23.537	325.239	0.361842	13.8182	0.0723683	4.1293	10.6949	0.356496			57.0595	147.784	2.46307				61.1888	158.479	1.76088
244	15	24	20.941	16.333	26.433	23.537		23.537
245	15	212	43.442	19.333	100.28	212.013		212.013		212.013	73.763	138.25	2.66774	1.87425	0.533548	12.9409	33.5169	1.11723			24.2544	62.8189	1.04698				37.1953	96.3357	1.0704
246	15	74	28.901	19.314	52.498	73.763		73.763
247	15	190	30.873	10.138	78.157	189.066		189.066		189.066	41	148.066	1.38452	3.61137	0.276904	7.19298	18.6298	0.620994			25.9765	67.2791	1.12132				33.1695	85.9089	0.954544
248	15	42	45.808	29.114	61.776	41		41
249	15	322	61.027	16.518	118.847	321.162		321.162		321.162	109.179	211.983	2.57518	1.94161	0.515037	19.1542	49.6094	1.65365			37.19	96.3221	1.60537				56.3442	145.932	1.62146
250	15	110	23.299	15.624	49.653	109.179		109.179
251	15	130	22.988	10.037	72.636	129.757		129.757		129.757	32.985	96.772	1.70426	2.93382	0.340853	5.78684	14.9879	0.499597			16.9775	43.9718	0.732864				22.7644	58.9598	0.655108
252	15	33	16.056	7.828	24.635	32.985		32.985
253	15	210	55.746	16.291	135.262	209.354		209.354		209.354	48.765	160.589	1.51832	3.29312	0.303663	8.55526	22.1581	0.738604			28.1735	72.9694	1.21616				36.7288	95.1275	1.05697
254	15	49	38.763	24.397	65.488	48.765		48.765
255	16	150	85.258	15.222	137.609	149.933		149.933		149.933	49.477	100.456	2.46262	2.03036	0.492524	8.68018	22.4817	0.749388			17.6239	45.6458	0.760763				26.304	68.1275	0.756972
256	16	50	37.198	24.667	51.149	49.477		49.477
257	16	203	73.085	21.085	108.725	202.406		202.406		202.406	48.042	154.364	1.55613	3.21311	0.311225	8.42842	21.8296	0.727654			27.0814	70.1408	1.16901				35.5098	91.9704	1.02189
258	16	49	44.798	19.185	58.807	48.042		48.042
259	16	169	51.471	12.213	82.023	168.345		168.345		168.345	42.048	126.297	1.66465	3.00364	0.33293	7.37684	19.106	0.636867			22.1574	57.3876	0.95646				29.5342	76.4936	0.849929
260	16	43	42.89	3.155	57.874	42.048		42.048
261	16	273	68.452	27.44	136.555	273.06		273.06		273.06	64.031	209.029	1.53163	3.2645	0.306326	11.2335	29.0948	0.969826			36.6718	94.9798	1.583				47.9053	124.075	1.37861
262	16	65	27.826	5.107	59.622	64.031		64.031
263	16	322	77.746	25.207	145.307	321.082		321.082		321.082	44.944	276.138	0.813796	6.14405	0.162759	7.88491	20.4219	0.680731			48.4453	125.473	2.09122				56.3302	145.895	1.62106
264	16	45	65.037	34.333	88.915	44.944		44.944
265	16	173	64.467	33.548	99.833	172.96		172.96		172.96	42.942	130.018	1.65139	3.02776	0.330277	7.53368	19.5122	0.650408			22.8102	59.0784	0.984639				30.3439	78.5906	0.873229
266	16	43	96.674	71.958	134.318	42.942		42.942
267	16	142	81.564	29.128	111.975	141.039		141.039		141.039	32.985	108.054	1.52632	3.27585	0.305264	5.78684	14.9879	0.499597			18.9568	49.0982	0.818304				24.7437	64.0861	0.712068
268	16	33	64.555	39.333	88.346	32.985		32.985
269	16	250	61.359	13.333	99.102	249.84		249.84		249.84	64.622	185.218	1.74448	2.86618	0.348897	11.3372	29.3633	0.978778			32.4944	84.1605	1.40267				43.8316	113.524	1.26138
270	16	65	53.987	23.333	68.399	64.622		64.622
271	16	210	78.284	20.21	113.487	209.122		209.122		209.122	50.042	159.08	1.57286	3.17893	0.314571	8.7793	22.7384	0.757946			27.9088	72.2837	1.20473				36.6881	95.0221	1.0558
272	16	50	71.049	28.333	92.274	50.042		50.042
273	16	310	33.24	2.017	62.469	309.483		309.483		309.483	82.608	226.875	1.82056	2.7464	0.364112	14.4926	37.5359	1.2512			39.8026	103.089	1.71815				54.2953	140.625	1.5625
274	16	83	35.777	22.231	44.996	82.608		82.608
275	16	160	77.402	20.287	109	159.822		159.822		159.822	28.425	131.397	1.08165	4.62259	0.216329	4.98684	12.9159	0.430531			23.0521	59.705	0.995083				28.0389	72.6209	0.806899
276	16	29	59.56	15.667	84.285	28.425		28.425
277	16	207	64.437	21.501	134.574	206.874		206.874		206.874	62.642	144.232	2.17157	2.30248	0.434314	10.9898	28.4636	0.948788			25.3039	65.537	1.09228				36.2937	94.0006	1.04445
278	16	63	54.029	12.679	78.189	62.642		62.642
279	16	257	31.875	0.602	62.07	256.632		256.632		256.632	66	190.632	1.73108	2.88836	0.346217	11.5789	29.9895	0.999649			33.4442	86.6205	1.44368				45.0232	116.61	1.29567
280	16	67	34.841	12.667	55	66		66
281	16	194	75.972	39	132.039	193.68		193.68		193.68	70.88	122.8	2.88599	1.73251	0.577199	12.4351	32.2069	1.07356			21.5439	55.7986	0.929977				33.9789	88.0055	0.977839
282	16	71	49.131	9	75.322	70.88		70.88
283	16	233	63.924	37	88.724	232.877		232.877		232.877	75.392	157.485	2.39362	2.08888	0.478725	13.2267	34.2571	1.1419			27.6289	71.559	1.19265				40.8556	105.816	1.17573
284	16	76	68.504	37	84.888	75.392		75.392
285	16	159	77.963	44.851	120.257	158.619		158.619		158.619	45.122	113.497	1.98781	2.51534	0.397561	7.91614	20.5028	0.683427			19.9118	51.5714	0.859524				27.8279	72.0742	0.800825
286	16	46	74.057	47.667	85.617	45.122		45.122
287	16	193	56.27	30.921	92.565	192.26		192.26		192.26	56.036	136.224	2.05676	2.43101	0.411352	9.83088	25.462	0.848732			23.8989	61.8983	1.03164				33.7298	87.3602	0.970669
288	16	57	66.25	50.014	83.773	56.036		56.036
289	16	211	79.137	36.351	105.916	210.188		210.188		210.188	72.25	137.938	2.61893	1.90918	0.523786	12.6754	32.8294	1.09431			24.1996	62.6771	1.04462				36.8751	95.5065	1.06118
290	16	73	68.982	50.143	88.922	72.25		72.25
291	16	171	67.406	26.025	110.173	170.985		170.985		170.985	50.16	120.825	2.07573	2.40879	0.415146	8.8	22.792	0.759733			21.1974	54.9012	0.91502				29.9974	77.6932	0.863258
292	16	51	51.985	35.342	63.28	50.16		50.16
293	16	153	84.993	44.079	153.075	152.013		152.013		152.013	40	112.013	1.78551	2.80032	0.357101	7.01754	18.1754	0.605848			19.6514	50.8971	0.848286				26.6689	69.0726	0.767473
294	16	41	76.22	68	86.333	40		40
295	16	147	63.286	14.667	104.194	146.328		146.328		146.328	42.792	103.536	2.06653	2.41952	0.413306	7.50737	19.4441	0.648136			18.1642	47.0453	0.784088				25.6716	66.4894	0.738771
296	16	43	49.887	27	88.133	42.792		42.792
297	16	165	65.524	16.424	112.272	164.596		164.596		164.596	42	122.596	1.71294	2.91895	0.342589	7.36842	19.0842	0.63614			21.5081	55.7059	0.928432				28.8765	74.7901	0.831001
298	16	43	51.977	25.333	68	42		42
299	17	187	50.685	14.187	137.564	186.359		186.359		186.359	67.676	118.683	2.85112	1.75369	0.570225	11.873	30.751	1.02503			20.8216	53.9279	0.898798				32.6946	84.6789	0.940877
300	17	68	46.312	14.333	86.226	67.676		67.676
301	17	199	46.295	13.531	127.661	198.252		198.252		198.252	44	154.252	1.42624	3.50573	0.285248	7.7193	19.993	0.666433			27.0618	70.0899	1.16817				34.7811	90.0829	1.00092
302	17	45	67.244	32.333	87.667	44		44
303	17	212	46.656	14.162	135.16	211.858		211.858		211.858	115.609	96.249	6.00572	0.832539	1.20114	20.2823	52.5311	1.75104			16.8858	43.7342	0.728903				37.1681	96.2653	1.06961
304	17	116	33.482	16.386	80.146	115.609		115.609
305	17	197	46.169	10	121.404	196.719		196.719		196.719	43.081	153.638	1.40203	3.56626	0.280406	7.55807	19.5754	0.652513			26.954	69.811	1.16352				34.5121	89.3864	0.993182
306	17	44	39.626	24.089	61.727	43.081		43.081
307	17	205	46.229	18.333	79.778	204.636		204.636		204.636	64.622	140.014	2.3077	2.16666	0.46154	11.3372	29.3633	0.978778			24.5639	63.6204	1.06034				35.9011	92.9837	1.03315
308	17	65	56.276	25.333	75.246	64.622		64.622
309	17	201	64.254	20.937	122.63	200.34		200.34		200.34	36.056	164.284	1.09737	4.55636	0.219474	6.32561	16.3833	0.546111			28.8218	74.6483	1.24414				35.1474	91.0317	1.01146
310	17	37	66.643	27.667	100.758	36.056		36.056
311	17	160	39.457	27.667	53.471	159.248		159.248		159.248	46.819	112.429	2.08216	2.40135	0.416432	8.21386	21.2739	0.70913			19.7244	51.0862	0.851436				27.9382	72.3601	0.804001
312	17	47	68.507	28.806	95.341	46.819		46.819
313	17	225	78.665	36.362	129.131	224.802		224.802		224.802	44.944	179.858	1.24943	4.00182	0.249886	7.88491	20.4219	0.680731			31.554	81.725	1.36208				39.4389	102.147	1.13497
314	17	45	62.26	39.489	82.635	44.944		44.944
315	17	119	79.969	36.438	135.789	118.068		118.068		118.068	37.202	80.866	2.30023	2.1737	0.460045	6.52667	16.9041	0.563469			14.187	36.7444	0.612406				20.7137	53.6484	0.596094
316	17	38	73.456	46.567	116.47	37.202		37.202
317	17	108	77.461	52.951	142.992	107.936		107.936		107.936	21.26	86.676	1.22641	4.07695	0.245281	3.72982	9.66025	0.322008			15.2063	39.3844	0.656406				18.9361	49.0446	0.54494
318	17	22	53.15	44.019	62.738	21.26		21.26
319	17	215	65.893	29.039	134.248	214.448		214.448		214.448	75.153	139.295	2.69762	1.85349	0.539524	13.1847	34.1485	1.13828			24.4377	63.2937	1.05489				37.6225	97.4422	1.08269
320	17	76	48.246	38.065	82.454	75.153		75.153
321	17	176	34.145	23.89	41.764	175.454		175.454		175.454	61.351	114.103	2.6884	1.85984	0.537681	10.7633	27.877	0.929234			20.0181	51.8468	0.864113				30.7814	79.7238	0.88582
322	17	62	67.381	25.533	95.528	61.351		61.351
323	17	159	75.867	26.526	144.031	158.354		158.354		158.354	50.478	107.876	2.33963	2.13709	0.467926	8.85579	22.9365	0.76455			18.9256	49.0173	0.816956				27.7814	71.9538	0.799487
324	17	51	52.184	20.333	99.743	50.478		50.478
325	17	163	71.397	38.333	133.984	162.824		162.824		162.824	36.77	126.054	1.4585	3.42818	0.2917	6.45088	16.7078	0.556926			22.1147	57.2772	0.954619				28.5656	73.9849	0.822055
326	17	37	80.867	55.667	92.354	36.77		36.77
327	17	170	61.442	13.85	134.469	169.75		169.75		169.75	24.083	145.667	0.826646	6.04854	0.165329	4.22509	10.943	0.364766			25.5556	66.189	1.10315				29.7807	77.132	0.857022
328	17	25	27.987	21.333	65.257	24.083		24.083
329	17	164	80.592	22.05	139.704	163.683		163.683		163.683	27.203	136.48	0.996593	5.01709	0.199319	4.77246	12.3607	0.412022			23.9439	62.0146	1.03358				28.7163	74.3753	0.826392
330	17	28	40.116	31.946	75.333	27.203		27.203
331	17	171	53.657	23.027	85.031	170.176		170.176		170.176	32.985	137.191	1.20216	4.15919	0.240431	5.78684	14.9879	0.499597			24.0686	62.3377	1.03896				29.8554	77.3256	0.859173
332	17	33	46.823	41.595	57.953	32.985		32.985
333	17	131	42.83	11.339	67.504	130.599		130.599		130.599	34.409	96.19	1.7886	2.79549	0.357719	6.03667	15.635	0.521166			16.8754	43.7074	0.728456				22.9121	59.3424	0.659359
334	17	35	43.705	15.741	82.151	34.409		34.409
335	17	121	55.547	17.536	112.678	120.333		120.333		120.333	27.203	93.13	1.46049	3.42352	0.292097	4.77246	12.3607	0.412022			16.3386	42.317	0.705283				21.1111	54.6776	0.607529
336	17	28	38.004	28.586	69.787	27.203		27.203
337	18	280	62.702	25.58	145.331	279.693		279.693		279.693	97.693	182	2.68387	1.86298	0.536775	17.1391	44.3903	1.47968			31.9298	82.6982	1.3783				49.0689	127.089	1.4121
338	18	98	53.033	15.581	88.215	97.693		97.693
339	18	169	48.653	17.722	78.127	168.309		168.309		168.309	40.497	127.812	1.58424	3.15609	0.316848	7.10474	18.4013	0.613376			22.4232	58.076	0.967933				29.5279	76.4772	0.849747
340	18	41	49.103	18.852	68.918	40.497		40.497
341	18	223	61.928	21.307	129.169	222.612		222.612		222.612	64.885	157.727	2.05688	2.43087	0.411375	11.3833	29.4828	0.982761			27.6714	71.6689	1.19448				39.0547	101.152	1.12391
342	18	65	62.783	27.472	99.458	64.885		64.885
343	18	275	91.43	38.28	163.014	274.481		274.481		274.481	61.612	212.869	1.44718	3.45499	0.289436	10.8091	27.9956	0.933188			37.3454	96.7247	1.61208				48.1546	124.72	1.38578
344	18	62	52.057	26.029	78.354	61.612		61.612
345	18	252	112.242	54.96	153.32	251.403		251.403		251.403	64.514	186.889	1.726	2.89688	0.3452	11.3182	29.3143	0.977142			32.7875	84.9197	1.41533				44.1058	114.234	1.26927
346	18	65	101.781	68.6	136.777	64.514		64.514
347	18	518	78.191	35.362	169.863	519.034		519.034		519.034	43.081	475.953	0.452576	11.0479	0.0905152	7.55807	19.5754	0.652513			83.5005	216.266	3.60444				91.0586	235.842	2.62046
348	18	44	93.155	70.333	107.478	43.081		43.081
349	18	150	88.235	19.333	154.059	149.345		149.345		149.345	52.612	96.733	2.71944	1.83861	0.543889	9.23018	23.9062	0.796872			16.9707	43.9541	0.732569				26.2009	67.8603	0.754003
350	18	53	52.275	16.842	90.836	52.612		52.612
351	18	217	81.766	35.798	142.485	216.315		216.315		216.315	62.642	153.673	2.03816	2.45319	0.407632	10.9898	28.4636	0.948788			26.9602	69.8269	1.16378				37.95	98.2905	1.09212
352	18	63	86.05	36.667	109.943	62.642		62.642
353	18	215	54.872	22.806	95.705	214.19		214.19		214.19	65.115	149.075	2.18397	2.28941	0.436794	11.4237	29.5873	0.986245			26.1535	67.7376	1.12896				37.5772	97.3249	1.08139
354	18	66	55.112	31.144	81.603	65.115		65.115
355	18	215	76.501	36.072	130.997	214.091		214.091		214.091	80.623	133.468	3.02031	1.65546	0.604062	14.1444	36.634	1.22113			23.4154	60.646	1.01077				37.5598	97.2799	1.08089
356	18	81	76.668	41.333	99.858	80.623		80.623
357	18	199	71.417	13.769	132.444	198.01		198.01		198.01	64.031	133.979	2.38959	2.09241	0.477918	11.2335	29.0948	0.969826			23.5051	60.8782	1.01464				34.7386	89.973	0.9997
358	18	65	69.165	13.988	94.665	64.031		64.031
359	19	237	100.953	53.915	152.255	236.136		236.136		236.136	74.027	162.109	2.28325	2.18986	0.45665	12.9872	33.6368	1.12123			28.4402	73.6601	1.22767				41.4274	107.297	1.19219
360	19	75	67.831	51.677	97.018	74.027		74.027
361	19	209	48.937	21.227	120.906	208.346		208.346		208.346	64.498	143.848	2.24188	2.23027	0.448376	11.3154	29.307	0.9769			25.2365	65.3625	1.08938				36.5519	94.6695	1.05188
362	19	65	45.636	21.8	83.385	64.498		64.498
363	19	201	54.081	23.684	126.861	200.01		200.01		200.01	50	150.01	1.66656	3.0002	0.333311	8.77193	22.7193	0.75731			26.3175	68.1624	1.13604				35.0895	90.8817	1.0098
364	19	51	36.111	23.667	47.667	50		50
365	19	235	94.337	51.396	127.059	234.034		234.034		234.034	74.027	160.007	2.31324	2.16147	0.462649	12.9872	33.6368	1.12123			28.0714	72.7049	1.21175				41.0586	106.342	1.18158
366	19	75	72.043	44.306	99.994	74.027		74.027
367	19	209	91.313	33.998	164.094	208.933		208.933		208.933	65.043	143.89	2.26016	2.21223	0.452033	11.4111	29.5546	0.985154			25.2439	65.3816	1.08969				36.6549	94.9362	1.05485
368	19	65	100.959	65.711	134.135	65.043		65.043
369	20	209	42.588	8.078	93.344	208.01		208.01		208.01	64.807	143.203	2.26277	2.20968	0.452553	11.3696	29.4474	0.98158			25.1233	65.0694	1.08449				36.493	94.5168	1.05019
370	20	65	31.122	10.579	42.084	64.807		64.807
371	21	200	60.209	20.425	137.103	199.85		199.85		199.85	50.359	149.491	1.68435	2.96851	0.33687	8.83491	22.8824	0.762747			26.2265	67.9266	1.13211				35.0614	90.809	1.00899
372	21	51	77.48	38	143.285	50.359		50.359
373	21	165	68.902	34.333	147.829	164.754		164.754		164.754	63.151	101.603	3.10773	1.60889	0.621547	11.0791	28.6949	0.956498			17.8251	46.167	0.76945				28.9042	74.8619	0.831799
374	21	64	39.103	19.333	55.709	63.151		63.151
375	22	216	43.716	19.76	74.101	215.302		215.302		215.302	77.897	137.405	2.83458	1.76393	0.566915	13.6661	35.3953	1.17984			24.1061	62.4349	1.04058				37.7723	97.8302	1.087
376	22	78	43.158	17.88	66.304	77.897		77.897
377	22	199	40.591	20.562	68.563	198.644		198.644		198.644	69.857	128.787	2.71211	1.84358	0.542423	12.2556	31.742	1.05807			22.5942	58.519	0.975317				34.8498	90.261	1.0029
378	22	70	31.987	21.204	51.024	69.857		69.857
379	22	334	31.252	10.918	61.86	333.757		333.757		333.757	112.606	221.151	2.54591	1.96394	0.509182	19.7554	51.1666	1.70555			38.7984	100.488	1.6748				58.5539	151.654	1.68505
380	22	113	46.553	23.051	67.632	112.606		112.606
381	22	296	47.035	20.554	105.742	295.357		295.357		295.357	83.57	211.787	1.97297	2.53425	0.394595	14.6614	37.973	1.26577			37.1556	96.233	1.60388				51.817	134.206	1.49118
382	22	84	65.37	25.574	86.419	83.57		83.57
383	22	312	68.092	26.871	112.365	311.538		311.538		311.538	97.015	214.523	2.26118	2.21124	0.452236	17.0202	44.0823	1.46941			37.6356	97.4762	1.6246				54.6558	141.558	1.57287
384	22	98	68.571	29.38	83.454	97.015		97.015
385	22	255	51.136	20.358	97.856	254.357		254.357		254.357	79.751	174.606	2.28374	2.18939	0.456748	13.9914	36.2377	1.20792			30.6326	79.3385	1.32231				44.624	115.576	1.28418
386	22	80	52.663	20.584	95.707	79.751		79.751
387	22	204	34.397	18.133	55.89	203.241		203.241		203.241	44.721	158.52	1.41058	3.54464	0.282116	7.84579	20.3206	0.677353			27.8105	72.0293	1.20049				35.6563	92.3499	1.02611
388	22	45	31.191	26.061	38.956	44.721		44.721
389	22	237	51.366	26.174	92.661	236.753		236.753		236.753	72.443	164.31	2.20446	2.26813	0.440892	12.7093	32.9171	1.09724			28.8263	74.6602	1.24434				41.5356	107.577	1.1953
390	22	73	75.299	55.721	90.366	72.443		72.443
391	22	270	50.648	27.7	90.419	269.27		269.27		269.27	88.769	180.501	2.45896	2.03338	0.491792	15.5735	40.3354	1.34451			31.6668	82.0171	1.36695				47.2404	122.353	1.35947
392	22	89	62.58	26.406	92.173	88.769		88.769
393	22	268	81.562	41.448	144.524	267.318		267.318		267.318	86.093	181.225	2.37531	2.10499	0.475061	15.104	39.1195	1.30398			31.7939	82.3461	1.37243				46.8979	121.466	1.34962
394	22	87	97.28	68.836	147.782	86.093		86.093
395	22	290	74.67	27.333	141.954	289.556		289.556		289.556	95.768	193.788	2.47095	2.02352	0.49419	16.8014	43.5156	1.45052			33.9979	88.0545	1.46758				50.7993	131.57	1.46189
396	22	96	55.916	35.101	75.921	95.768		95.768
397	23	271	44.388	21.231	80.167	270.506		270.506		270.506	73.746	196.76	1.87401	2.66808	0.374802	12.9379	33.5091	1.11697			34.5193	89.405	1.49008				47.4572	122.914	1.36571
398	23	74	31.015	22.177	71.111	73.746		73.746
399	23	293	51.432	27.273	104.449	292.373		292.373		292.373	71.694	220.679	1.6244	3.07807	0.324879	12.5779	32.5767	1.08589			38.7156	100.273	1.67122				51.2935	132.85	1.47611
400	23	72	69.995	30	95.57	71.694		71.694
401	23	324	46.566	21.087	75.888	323.839		323.839		323.839	90.769	233.07	1.94725	2.56773	0.38945	15.9244	41.2442	1.37481			40.8895	105.904	1.76506				56.8139	147.148	1.63498
402	23	91	51.384	17.667	82.638	90.769		90.769
403	23	160	38.701	14.905	69.034	159.512		159.512		159.512	53.141	106.371	2.49791	2.00167	0.499582	9.32298	24.1465	0.804884			18.6616	48.3335	0.805558				27.9846	72.48	0.805333
404	23	54	44.871	14	99.393	53.141		53.141
405	23	279	42.035	15.1	113.862	278.6		278.6		278.6	108.462	170.138	3.18747	1.56864	0.637494	19.0284	49.2836	1.64279			29.8488	77.3083	1.28847				48.8772	126.592	1.40658
406	23	109	73.375	40.289	102.761	108.462		108.462
407	24	246	72.658	33.736	115.557	245.772		245.772		245.772	89.376	156.396	2.85736	1.74987	0.571472	15.68	40.6112	1.35371			27.4379	71.0641	1.1844				43.1179	111.675	1.24084
408	24	90	30.371	21.8	40.055	89.376		89.376
409	24	278	47.904	22.368	154.618	277.078		277.078		277.078	60.465	216.613	1.39569	3.58245	0.279138	10.6079	27.4744	0.915815			38.0023	98.4259	1.64043				48.6102	125.9	1.39889
410	24	61	66.035	39.337	98.085	60.465		60.465
411	24	177	45.591	22.514	75.543	176.386		176.386		176.386	57.306	119.08	2.4062	2.07797	0.48124	10.0537	26.039	0.867968			20.8912	54.1083	0.901805				30.9449	80.1473	0.890526
412	24	58	44.923	22.831	75.869	57.306		57.306
413	24	315	53.348	11.66	117.391	319.977		319.977		319.977	79.001	240.976	1.63919	3.05029	0.327838	13.8598	35.8969	1.19656			42.2765	109.496	1.82494				56.1363	145.393	1.61548
414	24	79	61.705	29.333	88.142	79.001		79.001
415	24	292	42.699	19.598	108.485	291.342		291.342		291.342	86.833	204.509	2.12296	2.3552	0.424593	15.2339	39.4557	1.31519			35.8788	92.926	1.54877				51.1126	132.382	1.47091
416	24	87	56.094	33.018	96.002	86.833		86.833
417	24	390	36.36	18.76	107.953	389.483		389.483		389.483	86.925	302.558	1.4365	3.48068	0.2873	15.25	39.4975	1.31658			53.0804	137.478	2.2913				68.3304	176.976	1.9664
418	24	87	36.255	16.856	61.007	86.925		86.925
419	24	196	56.099	27.321	133.3	195.897		195.897		195.897	91.271	104.626	4.36177	1.14632	0.872355	16.0125	41.4723	1.38241			18.3554	47.5406	0.792343				34.3679	89.0128	0.989032
420	24	92	63.658	21.682	158.777	91.271		91.271
421	24	158	54.437	6.081	132.483	157.175		157.175		157.175	80.324	76.851	5.22596	0.956763	1.04519	14.0919	36.4981	1.2166			13.4826	34.92	0.582				27.5746	71.4181	0.793535
422	24	81	55.357	13.667	84.461	80.324		80.324
423	24	191	24.613	6	98.248	190.98		190.98		190.98	73.413	117.567	3.12218	1.60145	0.624435	12.8795	33.3578	1.11193			20.6258	53.4208	0.890347				33.5053	86.7786	0.964207
424	24	74	20.305	6.997	47.653	73.413		73.413
425	24	249	73.022	21.942	149.758	248.032		248.032		248.032	78.892	169.14	2.33215	2.14394	0.46643	13.8407	35.8474	1.19491			29.6737	76.8548	1.28091				43.5144	112.702	1.25225
426	24	79	72.247	39.376	142.131	78.892		78.892
427	24	327	54.296	22.769	127.642	326.546		326.546		326.546	98.184	228.362	2.14974	2.32586	0.429949	17.2253	44.6134	1.48711			40.0635	103.764	1.72941				57.2888	148.378	1.64864
428	24	99	57.417	32.016	106.953	98.184		98.184
429	24	225	75.429	42.839	129.896	224.88		224.88		224.88	90.108	134.772	3.34298	1.49567	0.668596	15.8084	40.9438	1.36479			23.6442	61.2385	1.02064				39.4526	102.182	1.13536
430	24	91	79.785	34.563	132.563	90.108		90.108
431	24	231	65.991	27.025	164.61	230.9		230.9		230.9	57.317	173.583	1.651	3.02847	0.330199	10.0556	26.044	0.868135			30.4532	78.8737	1.31456				40.5088	104.918	1.16575
432	24	58	27.86	14.622	39.333	57.317		57.317
433	25	220	42.559	22.44	117.06	219.612		219.612		219.612	76.837	142.775	2.69084	1.85815	0.538168	13.4802	34.9137	1.16379			25.0482	64.875	1.08125				38.5284	99.7886	1.10876
434	25	77	32.067	22.635	40.245	76.837		76.837
435	25	304	55.883	19.901	117.559	303.282		303.282		303.282	84.853	218.429	1.94235	2.5742	0.388469	14.8865	38.556	1.2852			38.3209	99.2511	1.65418				53.2074	137.807	1.53119
436	25	85	48.274	29.861	93.012	84.853		84.853
437	25	393	32.753	14.876	123.783	392.719		392.719		392.719	104.403	288.316	1.81057	2.76157	0.362113	18.3163	47.4393	1.58131			50.5818	131.007	2.18345				68.8981	178.446	1.98273
438	25	105	24.005	17.716	40.547	104.403		104.403
439	25	333	38.296	22.715	73.296	332.728		332.728		332.728	86.093	246.635	1.74535	2.86475	0.34907	15.104	39.1195	1.30398			43.2693	112.067	1.86779				58.3733	151.187	1.67985
440	25	87	43.007	24.896	68.373	86.093		86.093
441	25	332	69.667	28.132	156.668	331.855		331.855		331.855	112	219.855	2.54713	1.96299	0.509427	19.6491	50.8912	1.69637			38.5711	99.899	1.66498				58.2202	150.79	1.67545
442	25	113	50.732	18.333	139.667	112		112
443	25	207	56.295	22.91	106.215	206.763		206.763		206.763	50	156.763	1.59476	3.13526	0.318953	8.77193	22.7193	0.75731			27.5023	71.2309	1.18718				36.2742	93.9502	1.04389
444	25	51	65.313	25.253	82.28	50		50
445	25	111	64.182	32.334	119.426	110.635		110.635		110.635	43.863	66.772	3.28454	1.52229	0.656907	7.69526	19.9307	0.664358			11.7144	30.3403	0.505671				19.4096	50.271	0.558567
446	25	44	51.29	39.333	61.887	43.863		43.863
447	25	324	55.102	24.975	127.24	323.474		323.474		323.474	92.314	231.16	1.99676	2.50406	0.399351	16.1954	41.9462	1.39821			40.5544	105.036	1.7506				56.7498	146.982	1.63313
448	25	93	62.054	26.333	140.883	92.314		92.314
449	25	357	49.058	22.074	162.395	356.502		356.502		356.502	72.25	284.252	1.27088	3.93428	0.254176	12.6754	32.8294	1.09431			49.8688	129.16	2.15267				62.5442	161.99	1.79988
450	25	73	29.932	24.572	38.803	72.25		72.25
451	26	177	45.03	29.83	62.606	177.016		177.016		177.016	73.239	103.777	3.52867	1.41696	0.705734	12.8489	33.2788	1.10929			18.2065	47.1548	0.785914				31.0554	80.4336	0.893707
452	26	74	59.45	37.238	74.39	73.239		73.239
453	26	209	47.641	34.623	65.54	208.66		208.66		208.66	67.231	141.429	2.37685	2.10363	0.475369	11.7949	30.5488	1.01829			24.8121	64.2634	1.07106				36.607	94.8122	1.05347
454	26	68	48.203	39.333	56.527	67.231		67.231
455	26	233	46.384	29.34	73.236	232.551		232.551		232.551	110.061	122.49	4.49265	1.11293	0.89853	19.3089	50.0102	1.66701			21.4895	55.6577	0.927629				40.7984	105.668	1.17409
456	26	110	44.076	28.965	61.509	110.061		110.061
457	27	204	54.332	32.556	75.265	203.421		203.421		203.421	69.051	134.37	2.56944	1.94595	0.513887	12.1142	31.3758	1.04586			23.5737	61.0558	1.0176				35.6879	92.4316	1.02702
458	27	70	67.573	39.732	79.599	69.051		69.051
459	27	220	59.781	31.751	87.106	221.42		221.42		221.42	68.118	153.302	2.22169	2.25054	0.444339	11.9505	30.9519	1.03173			26.8951	69.6583	1.16097				38.8456	100.61	1.11789
460	27	69	69.46	49.651	80.746	68.118		68.118
461	27	392	92.179	52.314	145.496	391.748		391.748		391.748	90.554	301.194	1.50325	3.32613	0.30065	15.8867	41.1465	1.37155			52.8411	136.858	2.28097				68.7277	178.005	1.97783
462	27	91	78.649	53.234	94.654	90.554		90.554
463	27	270	64.986	30.679	124.608	269.072		269.072		269.072	74.431	194.641	1.91201	2.61505	0.382401	13.0581	33.8204	1.12735			34.1475	88.4421	1.47404				47.2056	122.263	1.35847
464	27	75	58.763	46.537	72.462	74.431		74.431
465	27	224	71.851	43.059	131.664	223.973		223.973		223.973	105.224	118.749	4.43052	1.12854	0.886104	18.4604	47.8123	1.59374			20.8332	53.9579	0.899298				39.2935	101.77	1.13078
466	27	106	79.88	49.333	91.682	105.224		105.224
467	28	218	57.73	28.257	108.781	217.644		217.644		217.644	97.105	120.539	4.02795	1.24133	0.80559	17.036	44.1231	1.47077			21.1472	54.7712	0.912854				38.1832	98.8944	1.09883
468	28	98	55.617	29.456	84.269	97.105		97.105
469	28	122	70.852	40.561	109.287	121.342		121.342		121.342	88.566	32.776	13.5108	0.370074	2.70216	15.5379	40.2431	1.34144			5.75018	14.893	0.248216				21.2881	55.1361	0.612623
470	28	89	57.116	29.215	72.125	88.566		88.566
471	28	218	52.312	14.894	99.117	217.559		217.559		217.559	64.777	152.782	2.11992	2.35858	0.423983	11.3644	29.4338	0.981125			26.8039	69.422	1.15703				38.1682	98.8558	1.0984
472	28	65	34.633	12.443	59.429	64.777		64.777
473	28	181	77.447	44.168	117.023	180.1		180.1		180.1	44.828	135.272	1.65696	3.01758	0.331392	7.86456	20.3692	0.678974			23.7319	61.4657	1.02443				31.5965	81.8349	0.909277
474	28	45	87.918	63.667	103.651	44.828		44.828
475	29	300	42.114	23.397	67.782	299.419		299.419		299.419	82.801	216.618	1.91122	2.61613	0.382244	14.5265	37.6236	1.25412			38.0032	98.4282	1.64047				52.5296	136.052	1.51169
476	29	83	46.849	32	59.332	82.801		82.801
477	29	229	47.99	19.916	128.738	228.751		228.751		228.751	81.413	147.338	2.7628	1.80976	0.552559	14.283	36.9929	1.2331			25.8488	66.9483	1.11581				40.1318	103.941	1.1549
478	29	82	41.098	9.166	75.281	81.413		81.413
479	29	195	29.827	12.037	58.523	194.807		194.807		194.807	41.446	153.361	1.35126	3.70026	0.270251	7.27123	18.8325	0.627749			26.9054	69.6851	1.16142				34.1767	88.5176	0.983529
480	29	42	38.55	18.656	58.997	41.446		41.446
481	29	327	44.301	27.65	70.507	326.025		326.025		326.025	94	232.025	2.02564	2.46835	0.405129	16.4912	42.7123	1.42374			40.7061	105.429	1.75715				57.1974	148.141	1.64601
482	29	95	58.891	41.333	78.333	94		94
483	29	408	55.943	27.623	86.808	440.63		440.63		440.63	62	378.63	0.818741	6.10694	0.163748	10.8772	28.1719	0.939064			66.4263	172.044	2.8674				77.3035	200.216	2.22462
484	29	63	50.275	23.667	70	62		62
485	29	260	62.951	33.333	89.522	259.114		259.114		259.114	72.028	187.086	1.925	2.59741	0.384999	12.6365	32.7285	1.09095			32.8221	85.0093	1.41682				45.4586	117.738	1.3082
486	29	73	67.583	38.667	84.053	72.028		72.028
487	29	264	70.845	30.667	95.788	263.097		263.097		263.097	60.299	202.798	1.48668	3.36321	0.297335	10.5788	27.399	0.913301			35.5786	92.1486	1.53581				46.1574	119.548	1.32831
488	29	61	52.501	37.415	68.428	60.299		60.299
489	30	153	56.644	26	84.28	152.768		152.768		152.768	51.396	101.372	2.53502	1.97237	0.507004	9.01684	23.3536	0.778454			17.7846	46.062	0.7677				26.8014	69.4156	0.771285
490	30	52	57.724	29.246	79.813	51.396		51.396
491	30	198	43.667	14.007	93.304	197.479		197.479		197.479	72.25	125.229	2.88472	1.73327	0.576943	12.6754	32.8294	1.09431			21.97	56.9023	0.948372				34.6454	89.7317	0.997019
492	30	73	30.767	12.333	61.402	72.25		72.25
493	30	235	35.812	13.88	53.093	234.605		234.605		234.605	64.56	170.045	1.89832	2.63391	0.379664	11.3263	29.3352	0.977839			29.8325	77.2661	1.28777				41.1588	106.601	1.18446
494	30	65	23.866	16.156	31.874	64.56		64.56
495	30	157	48.061	27.027	94.04	156.691		156.691		156.691	54.148	102.543	2.64026	1.89375	0.528052	9.49965	24.6041	0.820136			17.99	46.5941	0.776568				27.4896	71.1982	0.791091
496	30	55	69.957	34.566	84.32	54.148		54.148
497	30	216	56.072	36.15	76.96	215.162		215.162		215.162	76.655	138.507	2.76719	1.80689	0.553438	13.4482	34.831	1.16103			24.2995	62.9356	1.04893				37.7477	97.7666	1.0863
498	30	77	55.575	40.667	72.196	76.655		76.655
499	30	272	69.439	40.302	119.766	271.885		271.885		271.885	78	193.885	2.0115	2.48571	0.4023	13.6842	35.4421	1.1814			34.0149	88.0986	1.46831				47.6991	123.541	1.37267
500	30	79	75.028	56	88.438	78		78
501	30	216	71.231	43.401	145.436	215.715		215.715		215.715	68.731	146.984	2.33804	2.13854	0.467609	12.0581	31.2304	1.04101			25.7867	66.7875	1.11312				37.8447	98.0179	1.08909
502	30	69	66.627	45.333	82.463	68.731		68.731
503	31	180	40.688	27.005	58.309	179.388		179.388		179.388	66.212	113.176	2.92518	1.7093	0.585036	11.6161	30.0858	1.00286			19.8554	51.4256	0.857093				31.4716	81.5114	0.905682
504	31	67	40.383	21.132	59.479	66.212		66.212
505	31	211	38.921	9	85.82	210.618		210.618		210.618	72.801	137.817	2.64122	1.89306	0.528244	12.7721	33.0798	1.10266			24.1784	62.6221	1.0437				36.9505	95.7019	1.06335
506	31	73	45.827	14.333	61.894	72.801		72.801
507	31	192	95.369	37.935	137.37	191.384		191.384		191.384	69.34	122.044	2.84078	1.76008	0.568156	12.1649	31.5071	1.05024			21.4112	55.4551	0.924251				33.5761	86.9622	0.966247
508	31	70	41.307	24.288	54.228	69.34		69.34
509	31	201	19.273	3.486	44.68	200		200		200	74	126	2.93651	1.7027	0.587302	12.9825	33.6246	1.12082			22.1053	57.2526	0.954211				35.0877	90.8772	1.00975
510	31	75	22.102	6.667	51.333	74		74
511	31	214	50.823	33.973	85.49	213.664		213.664		213.664	59.093	154.571	1.91152	2.61572	0.382303	10.3672	26.851	0.895034			27.1177	70.2349	1.17058				37.4849	97.0859	1.07873
512	31	60	77.394	43	94.289	59.093		59.093
513	31	181	79.046	47.795	132.28	180.58		180.58		180.58	37.363	143.217	1.30442	3.83312	0.260884	6.55491	16.9772	0.565907			25.1258	65.0758	1.0846				31.6807	82.053	0.9117
514	31	38	80.896	47.333	98.101	37.363		37.363
515	31	205	94.578	38.33	134.285	204.841		204.841		204.841	76.551	128.29	2.98351	1.67588	0.596703	13.43	34.7837	1.15946			22.507	58.2932	0.971553				35.937	93.0769	1.03419
516	31	77	70.914	42.316	97.509	76.551		76.551
517	31	282	60.777	39.654	101.009	281.063		281.063		281.063	56.321	224.742	1.25301	3.99038	0.250603	9.88088	25.5915	0.853049			39.4284	102.12	1.70199				49.3093	127.711	1.41901
518	31	57	56.646	34.908	70.724	56.321		56.321
519	32	370	28.422	10.651	65.892	369.486		369.486		369.486	96.187	273.299	1.75974	2.84133	0.351948	16.8749	43.706	1.45687			47.9472	124.183	2.06972				64.8221	167.889	1.86544
520	32	97	27.446	2.645	43.858	96.187		96.187
521	32	245	32.864	9	72.493	245.411		245.411		245.411	83.187	162.224	2.56395	1.95011	0.512791	14.5942	37.799	1.25997			28.4604	73.7123	1.22854				43.0546	111.511	1.23901
522	32	84	25.524	8.792	44.03	83.187		83.187
523	32	229	33.512	15.865	62.699	228.858		228.858		228.858	50.99	177.868	1.43337	3.48829	0.286673	8.94561	23.1691	0.772305			31.2049	80.8207	1.34701				40.1505	103.99	1.15544
524	32	51	38.511	20.333	49.891	50.99		50.99
525	32	224	25.664	6.152	51.407	223.263		223.263		223.263	63.246	160.017	1.97623	2.53007	0.395246	11.0958	28.7381	0.957936			28.0732	72.7095	1.21182				39.1689	101.448	1.1272
526	32	64	36.637	8.333	53.146	63.246		63.246
527	32	189	53.111	18.759	116.67	188.295		188.295		188.295	48.415	139.88	1.73059	2.88919	0.346118	8.49386	21.9991	0.733303			24.5404	63.5595	1.05933				33.0342	85.5586	0.950651
528	32	49	32.744	23.533	48.117	48.415		48.415
529	32	235	37.2	22.527	74.73	234.078		234.078		234.078	82.62	151.458	2.72749	1.83319	0.545498	14.4947	37.5414	1.25138			26.5716	68.8204	1.14701				41.0663	106.362	1.1818
530	32	83	49.419	24.474	74.941	82.62		82.62
531	32	274	48.021	19.246	119.096	273.422		273.422		273.422	61.39	212.032	1.44766	3.45385	0.289532	10.7702	27.8948	0.929825			37.1986	96.3444	1.60574				47.9688	124.239	1.38043
532	32	62	34.095	19.08	64.402	61.39		61.39
533	32	161	60.408	27.386	106.591	160.996		160.996		160.996	54.406	106.59	2.55212	1.95916	0.510423	9.54491	24.7213	0.824044			18.7	48.433	0.807217				28.2449	73.1543	0.812826
534	32	55	64.318	39	100.485	54.406		54.406
535	32	255	69.246	30.266	146.627	254.895		254.895		254.895	74.216	180.679	2.05381	2.4345	0.410762	13.0204	33.7227	1.12409			31.6981	82.098	1.3683				44.7184	115.821	1.2869
536	32	75	48.639	30.333	62.121	74.216		74.216
537	32	275	44.251	16.486	125.656	274.685		274.685		274.685	82.873	191.812	2.16027	2.31453	0.432053	14.5391	37.6563	1.25521			33.6512	87.1567	1.45261				48.1904	124.813	1.38681
538	32	83	48.916	21.881	137.549	82.873		82.873
539	33	173	46.771	26.467	63.434	172.07		172.07		172.07	87.316	84.754	5.15114	0.970658	1.03023	15.3186	39.6752	1.32251			14.8691	38.511	0.64185				30.1877	78.1862	0.868735
540	33	88	64.902	28.955	94.525	87.316		87.316
541	33	182	42.487	29.479	83.38	181.756		181.756		181.756	60.033	121.723	2.46597	2.0276	0.493194	10.5321	27.2782	0.909272			21.3549	55.3092	0.92182				31.887	82.5874	0.917638
542	33	61	44.697	33.138	75.451	60.033		60.033
543	33	173	43.834	30.855	71.631	172.708		172.708		172.708	69.971	102.737	3.40535	1.46828	0.681069	12.2756	31.7938	1.05979			18.024	46.6823	0.778038				30.2996	78.4761	0.871957
544	33	70	51.359	21.978	92.717	69.971		69.971
545	33	259	38.433	22.412	115.748	258.38		258.38		258.38	102.703	155.677	3.29859	1.5158	0.659719	18.0181	46.6668	1.55556			27.3118	70.7374	1.17896				45.3298	117.404	1.30449
546	33	103	50.568	25.903	160.2	102.703		102.703
547	33	133	44.494	13.667	119.787	132.05		132.05		132.05	40	92.05	2.17273	2.30125	0.434546	7.01754	18.1754	0.605848			16.1491	41.8262	0.697104				23.1667	60.0017	0.666685
548	33	41	64.016	32	115.667	40		40
549	33	174	31.353	17.472	129.333	173.079		173.079		173.079	124.631	48.448	12.8623	0.388732	2.57247	21.8651	56.6306	1.88769			8.49965	22.0141	0.366902				30.3647	78.6447	0.87383
550	33	125	45.596	16.866	190.58	124.631		124.631
551	33	147	70.39	31.132	152.734	146.751		146.751		146.751	48	98.751	2.43036	2.05731	0.486071	8.42105	21.8105	0.727018			17.3247	44.8711	0.747851				25.7458	66.6816	0.740907
552	33	49	48.293	26.667	104	48		48
553	33	162	62.823	33.649	97.923	161.059		161.059		161.059	78	83.059	4.69546	1.06486	0.939091	13.6842	35.4421	1.1814			14.5718	37.7408	0.629014				28.256	73.1829	0.813144
554	33	79	53.869	38.012	90.659	78		78
555	33	137	47.024	30.333	97.333	136		136		136	66	70	4.71429	1.06061	0.942857	11.5789	29.9895	0.999649			12.2807	31.807	0.530117				23.8596	61.7965	0.686628
556	33	67	55.866	31.333	97.333	66		66
557	33	171	63.341	27.088	128.982	170.339		170.339		170.339	74.372	95.967	3.87487	1.29036	0.774975	13.0477	33.7936	1.12645			16.8363	43.6061	0.726768				29.884	77.3997	0.859996
558	33	75	48.473	32.627	60.345	74.372		74.372
559	33	215	67.711	31.252	137.727	214.336		214.336		214.336	79.322	135.014	2.93755	1.7021	0.587509	13.9161	36.0428	1.20143			23.6867	61.3485	1.02247				37.6028	97.3913	1.08213
560	33	80	68.108	35.643	106.285	79.322		79.322
561	33	183	55.476	27.268	171.068	182.625		182.625		182.625	96.935	85.69	5.65614	0.883994	1.13123	17.0061	44.0459	1.4682			15.0333	38.9363	0.648939				32.0395	82.9822	0.922025
562	33	96	43.031	27.117	78.972	96.935		96.935
563	33	157	60.487	15.88	123.165	156.78		156.78		156.78	75.472	81.308	4.64112	1.07733	0.928224	13.2407	34.2934	1.14311			14.2646	36.9452	0.615754				27.5053	71.2386	0.79154
564	33	76	38.417	19.352	59.551	75.472		75.472
565	33	175	38.883	5.615	130.205	174.23		174.23		174.23	89.376	84.854	5.26646	0.949405	1.05329	15.68	40.6112	1.35371			14.8867	38.5565	0.642608				30.5667	79.1677	0.879641
566	33	90	15.978	3.807	28.243	89.376		89.376
567	33	192	50.448	13.444	100.535	191.416		191.416		191.416	107.703	83.713	6.43287	0.777258	1.28657	18.8953	48.9387	1.63129			14.6865	38.038	0.633967				33.5818	86.9767	0.966408
568	33	108	46.455	16.609	77.973	107.703		107.703
569	33	185	70.942	25.572	118.261	184.792		184.792		184.792	64.031	120.761	2.65115	1.88598	0.530229	11.2335	29.0948	0.969826			21.1861	54.8721	0.914535				32.4196	83.9669	0.932965
570	33	65	67.477	30.543	92.045	64.031		64.031
571	33	156	54.641	35.117	102.24	155.242		155.242		155.242	90.443	64.799	6.97873	0.716462	1.39575	15.8672	41.096	1.36987			11.3682	29.4438	0.490729				27.2354	70.5398	0.783775
572	33	91	51.037	28.667	94.133	90.443		90.443
573	33	134	38.729	20.045	88.139	133.701		133.701		133.701	60.729	72.972	4.16112	1.2016	0.832223	10.6542	27.5944	0.919814			12.8021	33.1575	0.552624				23.4563	60.7519	0.675021
574	33	61	29.852	20.029	40.519	60.729		60.729
575	33	139	77.661	28.404	190.974	138.754		138.754		138.754	76.42	62.334	6.12988	0.815677	1.22598	13.407	34.7242	1.15747			10.9358	28.3237	0.472062				24.3428	63.0479	0.700532
576	33	77	47.776	20.226	91.176	76.42		76.42
577	34	202	84.318	29.29	138.697	205.402		205.402		205.402	104.652	100.75	5.19365	0.962715	1.03873	18.36	47.5524	1.58508			17.6754	45.7794	0.76299				36.0354	93.3318	1.03702
578	34	105	72.256	41.752	92.811	104.652		104.652
579	34	152	67.607	43.078	97.274	151.327		151.327		151.327	63.057	88.27	3.57183	1.39984	0.714365	11.0626	28.6522	0.955074			15.486	40.1086	0.668477				26.5486	68.7609	0.76401
580	34	63	106.9	72.042	134.333	63.057		63.057
581	34	81	66.182	36.771	104.782	80.523		80.523		80.523	41.231	39.292	5.24674	0.952972	1.04935	7.23351	18.7348	0.624493			6.89333	17.8537	0.297562				14.1268	36.5885	0.406539
582	34	42	51.729	39.309	75.982	41.231		41.231
583	34	149	62.013	38.701	85.052	149.372		149.372		149.372	51.264	98.108	2.61263	1.91378	0.522526	8.99368	23.2936	0.776455			17.2119	44.5789	0.742982				26.2056	67.8725	0.754139
584	34	52	53.096	34.836	71.032	51.264		51.264
585	34	191	66.316	42.247	117.333	190.56		190.56		190.56	74.027	116.533	3.17622	1.5742	0.635245	12.9872	33.6368	1.12123			20.4444	52.951	0.882516				33.4316	86.5878	0.962087
586	34	75	67.413	55	76.676	74.027		74.027
587	34	321	65.082	45.333	112.922	320.503		320.503		320.503	263.933	56.57	23.328	0.214335	4.6656	46.304	119.927	3.99758			9.92456	25.7046	0.42841				56.2286	145.632	1.61813
588	34	264	66.43	51.364	107.717	263.933		263.933
589	34	283	39.93	14.916	107.609	282.645		282.645		282.645	76.026	206.619	1.83976	2.71774	0.367953	13.3379	34.5451	1.1515			36.2489	93.8848	1.56475				49.5868	128.43	1.427
590	34	77	26.114	14.641	37.736	76.026		76.026
591	34	203	79.636	43.912	155.235	202.237		202.237		202.237	76.026	126.211	3.01186	1.6601	0.602372	13.3379	34.5451	1.1515			22.1423	57.3485	0.955808				35.4802	91.8937	1.02104
592	34	77	88.914	47.916	142.693	76.026		76.026
593	34	103	79.648	58.333	124.189	102.956		102.956		102.956	46.933	56.023	4.18873	1.19368	0.837745	8.23386	21.3257	0.710857			9.8286	25.4561	0.424268				18.0625	46.7818	0.519797
594	34	47	85.51	69.278	121.409	46.933		46.933
595	34	169	84.717	57.181	151.514	168.119		168.119		168.119	84.38	83.739	5.03827	0.992403	1.00765	14.8035	38.3411	1.27804			14.6911	38.0498	0.634164				29.4946	76.3909	0.848788
596	34	85	88.716	69.333	120.037	84.38		84.38
597	34	288	61.276	43.56	151.703	287.507		287.507		287.507	145.986	141.521	5.15775	0.969415	1.03155	25.6116	66.334	2.21113			24.8282	64.3052	1.07175				50.4398	130.639	1.45155
598	34	146	54.759	37.857	140.097	145.986		145.986
599	34	168	65.908	45.333	131.162	167.547		167.547		167.547	64.73	102.817	3.14783	1.5884	0.629565	11.3561	29.4124	0.980413			18.0381	46.7186	0.778643				29.3942	76.131	0.8459
600	34	65	87.109	57.667	124.169	64.73		64.73
601	34	175	79.326	42.115	111.244	174.562		174.562		174.562	58	116.562	2.48795	2.00969	0.497589	10.1754	26.3544	0.87848			20.4495	52.9641	0.882736				30.6249	79.3185	0.881317
602	34	59	71.492	42.667	105.333	58		58
603	34	166	45.964	33.071	79.001	165.887		165.887		165.887	75.503	90.384	4.17679	1.19709	0.835358	13.2461	34.3075	1.14358			15.8568	41.0692	0.684487				29.103	75.3767	0.837519
604	34	76	54.428	39.665	76.719	75.503		75.503
605	34	155	73.57	53.204	154.922	154.777		154.777		154.777	79.12	75.657	5.22886	0.956231	1.04577	13.8807	35.951	1.19837			13.2732	34.3775	0.572958				27.1539	70.3285	0.781428
606	34	80	63.464	32.499	120.039	79.12		79.12
607	34	245	56.509	28.39	140.408	244.133		244.133		244.133	72.111	172.022	2.09598	2.38552	0.419196	12.6511	32.7662	1.09221			30.1793	78.1644	1.30274				42.8304	110.931	1.23256
608	34	73	54.652	36.378	97.076	72.111		72.111
609	34	181	64.719	46.391	129.427	180.17		180.17		180.17	72.746	107.424	3.38593	1.4767	0.677186	12.7625	33.0548	1.10183			18.8463	48.812	0.813533				31.6088	81.8667	0.90963
610	34	73	80.019	53.629	118.945	72.746		72.746

[truncated: 66 more sheets: Fig 2F (+)ISRIB,DMSO, Fig 2F (-)ISRIB,Thap, Fig 2F (+)ISRIB,Thap, Fig 2G (-)ISRIB,DMSO, Fig 2G (+)ISRIB,DMSO, Fig 2G (-)ISRIB,Sephin, Fig 2G (+)ISRIB,Sephin, Fig 2H (-)ISRIB,DMSO, Fig 2H (+)ISRIB,DMSO, Fig 2H (-)ISRIB,BEPP, Fig 2H (+)ISRIB,BEPP, Fig 2K (-)PERKi,DMSO, Fig 2K (+)PERKi,DMSO, Fig 2K (-)PERKi,Thap, Fig 2K (+)PERKi,Thap, Fig 4E Ctrl,DMSO, Fig 4E RNaseH1 wt,DMSO, Fig 4E RNaseH1 mut,DMSO, Fig 4E Ctrl,Thap, Fig 4E RNaseH1 wt,Thap …]
